# Supplementary material for: Improving the Z3EV promoter system to create the strongest yeast promoter
Source: FEMS Yeast Res. 2024 Oct 18;24:foae032. doi: 10.1093/femsyr/foae032 (PMC11523633; doi:10.1093/femsyr/foae032)
Supplement: foae032_Supplemental_Files [file foae032_supplemental_files.zip]

Archive with 3 entries (3 files):
- Data_S1_Figure_rawdata.xlsx
- Table_S1_Key_Resource_Table.xlsx
- Table_S2_RNAseq_TPM.csv
