# Supplementary material for: Improving the Z3EV promoter system to create the strongest yeast promoter
Source: FEMS Yeast Res. 2024 Oct 18;24:foae032. doi: 10.1093/femsyr/foae032 (PMC11523633; doi:10.1093/femsyr/foae032)
Supplement: foae032_Supplemental_Files [file foae032_supplemental_files.zip › Data_S1_Figure_rawdata.xlsx]

## Sheet: Figure_1
Promoter	Conditions	1µM b-estradiol	MGR	MFL
TDH3	–Ura	–	5.42171	1841
TDH3	–Ura	–	5.26959	2779
TDH3	–Ura	–	5.28851	2667
TDH3	–Ura	–	5.28018	2517
TDH3	–Ura	–	5.06112	2629
TDH3	–Ura	–	5.07963	2582
TDH3	–Ura	+	5.40272	1859
TDH3	–Ura	+	5.20758	2874
TDH3	–Ura	+	5.24099	2754
TDH3	–Ura	+	5.1428	2647
TDH3	–Ura	+	5.13315	2655
TDH3	–Ura	+	5.18304	2565
TDH3	–UraLeu	–	1.83293	5842
TDH3	–UraLeu	–	1.77882	5971
TDH3	–UraLeu	–	1.69596	5501
TDH3	–UraLeu	–	1.55933	5642
TDH3	–UraLeu	–	1.76716	5444
TDH3	–UraLeu	+	1.92268	5699
TDH3	–UraLeu	+	1.777	6013
TDH3	–UraLeu	+	1.90027	5542
TDH3	–UraLeu	+	1.63974	5595
TDH3	–UraLeu	+	1.86742	5513
P3	–Ura	–	5.70186	123
P3	–Ura	–	5.63225	116
P3	–Ura	–	5.72872	114
P3	–Ura	–	5.85692	125
P3	–Ura	–	5.94848	144
P3	–Ura	+	5.00407	3692
P3	–Ura	+	5.09159	3347
P3	–Ura	+	5.02821	3724
P3	–Ura	+	5.05759	3986
P3	–Ura	+	5.01341	4074
P3	–Ura	+	2.50774	167
P3	–UraLeu	–	2.21115	179
P3	–UraLeu	–	2.58266	179
P3	–UraLeu	–	2.8458	208
P3	–UraLeu	–	3.14224	183
P3	–UraLeu	+	1.69555	6142
P3	–UraLeu	+	1.65673	5480
P3	–UraLeu	+	1.8216	6104
P3	–UraLeu	+	1.73817	6485
P3	–UraLeu	+	2.10341	6730

## Sheet: Figure_2B-E
Figure 2B,C						Figure 2D,E
Promoter	Conditions	1µM b-estradiol	MGR	MFL		Promoter	Conditions	1µM b-estradiol	MGR	MFL
P3	–LeuUra	–	2.50774	167		P3+10	–LeuUra	–	2.00167	1341
P3	–LeuUra	–	2.21115	179		P3+10	–LeuUra	–	2.11914	1274
P3	–LeuUra	–	2.58266	179		P3+10	–LeuUra	–	2.02937	1182
P3	–LeuUra	–	2.8458	208		P3+10	–LeuUra	–	2.87071	1825
P3	–LeuUra	–	3.14224	183		P3+4	–LeuUra	–	2.42783	2410
P3	–LeuUra	–	3.28515	150		P3+4	–LeuUra	–	3.07709	2379
P3	–LeuUra	–	3.28999	129		P3+4	–LeuUra	–	2.43424	2272
P3	–LeuUra	–	3.03405	139		P3+4	–LeuUra	–	2.0926	2468
P3	–LeuUra	–	3.06247	151		P3+6	–LeuUra	–	2.78928	2842
P3	–LeuUra	–	3.38433	182		P3+6	–LeuUra	–	3.32613	2532
P3	–LeuUra	–	3.25441	136		P3+6	–LeuUra	–	2.41211	1448
P3	–LeuUra	–	3.34867	118		P3+6	–LeuUra	–	2.57409	1521
P3-2	–LeuUra	–	2.873	34		P3+8	–LeuUra	–	2.65825	1908
P3-2	–LeuUra	–	2.73884	55		P3+8	–LeuUra	–	2.25619	1676
P3-2	–LeuUra	–	2.51474	46		P3+8	–LeuUra	–	2.71866	1969
P3-2	–LeuUra	–	2.80303	55		P3+8	–LeuUra	–	2.24195	2159
P3-2	–LeuUra	–	2.66393	33		TDH3	–LeuUra	–	2.37659	3071
P3-2	–LeuUra	–	2.8776	42		TDH3	–LeuUra	–	2.05829	3143
P3-2	–LeuUra	–	2.73475	41		TDH3	–LeuUra	–	1.8625	3058
P3-2	–LeuUra	–	2.99317	34		TDH3	–LeuUra	–	2.14415	3109
P3-2	–LeuUra	–	2.74509	39		P3+10	–LeuUra	+	2.39111	3120
P3+2	–LeuUra	–	3.41653	340		P3+10	–LeuUra	+	2.52796	3143
P3+2	–LeuUra	–	3.55208	363		P3+10	–LeuUra	+	2.42507	2588
P3+2	–LeuUra	–	3.57866	308		P3+10	–LeuUra	+	2.73309	4084
P3+2	–LeuUra	–	3.46475	309		P3+4	–LeuUra	+	1.57166	5597
P3+2	–LeuUra	–	3.91704	378		P3+4	–LeuUra	+	1.99034	7720
P3+2	–LeuUra	–	3.62003	304		P3+4	–LeuUra	+	1.72778	6044
P3+2	–LeuUra	–	3.71151	299		P3+4	–LeuUra	+	1.49875	5370
P3+2	–LeuUra	–	3.81037	381		P3+6	–LeuUra	+	2.30708	6385
P3+4	–LeuUra	–	3.57006	420		P3+6	–LeuUra	+	2.89394	5918
P3+4	–LeuUra	–	4.19488	456		P3+6	–LeuUra	+	2.3469	3904
P3+4	–LeuUra	–	3.61637	364		P3+6	–LeuUra	+	2.49354	4245
P3+4	–LeuUra	–	2.99898	340		P3+8	–LeuUra	+	2.3243	4723
P3+6	–LeuUra	–	3.31163	1109		P3+8	–LeuUra	+	2.41602	4423
P3+6	–LeuUra	–	3.08776	1299		P3+8	–LeuUra	+	2.23406	4563
P3+6	–LeuUra	–	3.34991	1293		P3+8	–LeuUra	+	2.15074	4842
P3+6	–LeuUra	–	3.04481	1073		TDH3	–LeuUra	+	2.11592	3152
P3+6	–LeuUra	–	3.21116	1342		TDH3	–LeuUra	+	1.97642	3130
P3+6	–LeuUra	–	3.8626	1515		TDH3	–LeuUra	+	2.08762	3075
TDH3	–LeuUra	–	1.83293	5842		TDH3	–LeuUra	+	2.10401	3036
TDH3	–LeuUra	–	1.77882	5971		P3+10	–Ura	–	4.52771	399
TDH3	–LeuUra	–	1.69596	5501		P3+10	–Ura	–	4.70093	390
TDH3	–LeuUra	–	1.55933	5642		P3+10	–Ura	–	4.54698	353
TDH3	–LeuUra	–	1.76716	5444		P3+10	–Ura	–	4.97576	524
TDH3	–LeuUra	–	1.85967	5792		P3+4	–Ura	–	5.1243	507
TDH3	–LeuUra	–	1.8666	5531		P3+4	–Ura	–	5.19796	363
TDH3	–LeuUra	–	2.57884	3959		P3+4	–Ura	–	4.89843	301
TDH3	–LeuUra	–	1.89099	5405		P3+4	–Ura	–	5.13898	260
TDH3	–LeuUra	–	2.04397	4115		P3+6	–Ura	–	4.75759	753
TDH3	–LeuUra	–	1.82914	4928		P3+6	–Ura	–	4.35955	811
TDH3	–LeuUra	–	2.07881	5208		P3+6	–Ura	–	4.42411	440
TDH3	–LeuUra	–	2.16507	5303		P3+6	–Ura	–	4.48639	462
P3	–LeuUra	+	1.69555	6142		P3+8	–Ura	–	4.81262	451
P3	–LeuUra	+	1.65673	5480		P3+8	–Ura	–	4.52233	397
P3	–LeuUra	+	1.8216	6104		P3+8	–Ura	–	4.7008	437
P3	–LeuUra	+	1.73817	6485		P3+8	–Ura	–	4.90435	497
P3	–LeuUra	+	2.10341	6730		TDH3	–Ura	–	4.74376	1953
P3	–LeuUra	+	2.95856	5511		TDH3	–Ura	–	4.64286	1967
P3	–LeuUra	+	2.69489	5260		TDH3	–Ura	–	4.35193	1992
P3	–LeuUra	+	2.29819	5685		TDH3	–Ura	–	4.44651	1876
P3	–LeuUra	+	2.08494	6846		P3+10	–Ura	+	4.4326	1947
P3	–LeuUra	+	2.57194	6367		P3+10	–Ura	+	4.66402	1857
P3	–LeuUra	+	2.21907	6473		P3+10	–Ura	+	4.32859	1637
P3	–LeuUra	+	2.81886	5501		P3+10	–Ura	+	4.49807	2638
P3-2	–LeuUra	+	2.63809	3647		P3+4	–Ura	+	4.48201	3601
P3-2	–LeuUra	+	2.54423	3690		P3+4	–Ura	+	3.98115	5444
P3-2	–LeuUra	+	2.25498	4159		P3+4	–Ura	+	4.07096	4156
P3-2	–LeuUra	+	2.98489	3670		P3+4	–Ura	+	4.5283	3714
P3-2	–LeuUra	+	2.69224	3857		P3+6	–Ura	+	4.21015	4657
P3-2	–LeuUra	+	2.64742	4195		P3+6	–Ura	+	3.90418	4485
P3-2	–LeuUra	+	2.58575	4285		P3+6	–Ura	+	4.51126	2643
P3+2	–LeuUra	+	2.33796	6835		P3+6	–Ura	+	4.22799	2896
P3+2	–LeuUra	+	2.55322	7339		P3+8	–Ura	+	4.25252	2870
P3+2	–LeuUra	+	2.63761	6669		P3+8	–Ura	+	4.19433	2617
P3+2	–LeuUra	+	2.57043	6919		P3+8	–Ura	+	4.19755	2908
P3+2	–LeuUra	+	2.67673	7441		P3+8	–Ura	+	4.50146	3020
P3+2	–LeuUra	+	2.44666	7223		TDH3	–Ura	+	4.40824	2073
P3+2	–LeuUra	+	2.73219	6857		TDH3	–Ura	+	4.36311	1961
P3+2	–LeuUra	+	2.50548	7694		TDH3	–Ura	+	4.1645	2000
P3+4	–LeuUra	+	2.35194	7028		TDH3	–Ura	+	4.32446	2003
P3+4	–LeuUra	+	2.62113	8003
P3+4	–LeuUra	+	2.60016	6733
P3+4	–LeuUra	+	2.13507	6108
P3+6	–LeuUra	+	2.46109	7130
P3+6	–LeuUra	+	2.10892	7656
P3+6	–LeuUra	+	2.21006	7770
P3+6	–LeuUra	+	2.39315	6312
P3+6	–LeuUra	+	2.0453	7734
P3+6	–LeuUra	+	2.50656	8728
TDH3	–LeuUra	+	1.92268	5699
TDH3	–LeuUra	+	1.777	6013
TDH3	–LeuUra	+	1.90027	5542
TDH3	–LeuUra	+	1.63974	5595
TDH3	–LeuUra	+	1.86742	5513
TDH3	–LeuUra	+	1.76578	5576
TDH3	–LeuUra	+	1.77989	5488
TDH3	–LeuUra	+	2.62795	4025
TDH3	–LeuUra	+	1.8964	5679
TDH3	–LeuUra	+	2.09777	3941
TDH3	–LeuUra	+	1.90281	5066
TDH3	–LeuUra	+	2.00024	5164
TDH3	–LeuUra	+	1.99047	5096
P3	–Ura	–	5.70186	123
P3	–Ura	–	5.63225	116
P3	–Ura	–	5.72872	114
P3	–Ura	–	5.85692	125
P3	–Ura	–	5.94848	144
P3	–Ura	–	5.41146	97
P3	–Ura	–	6.12804	109
P3	–Ura	–	6.06088	111
P3	–Ura	–	6.21888	139
P3	–Ura	–	5.84909	127
P3	–Ura	–	6.09069	98
P3	–Ura	–	5.27718	134
P3-2	–Ura	–	5.62835	32
P3-2	–Ura	–	5.63544	54
P3-2	–Ura	–	5.72908	39
P3-2	–Ura	–	5.95479	37
P3-2	–Ura	–	5.84573	30
P3-2	–Ura	–	5.82369	53
P3-2	–Ura	–	5.5204	53
P3-2	–Ura	–	6.09773	35
P3-2	–Ura	–	6.05211	33
P3+2	–Ura	–	6.17269	203
P3+2	–Ura	–	6.15676	251
P3+2	–Ura	–	6.09456	240
P3+2	–Ura	–	5.93192	229
P3+2	–Ura	–	6.28738	272
P3+2	–Ura	–	5.90465	170
P3+2	–Ura	–	6.00848	210
P3+2	–Ura	–	6.22189	213
P3+4	–Ura	–	5.78685	279
P3+4	–Ura	–	5.92278	341
P3+4	–Ura	–	5.75546	256
P3+4	–Ura	–	5.75645	237
P3+6	–Ura	–	5.10219	818
P3+6	–Ura	–	4.85157	781
P3+6	–Ura	–	5.10967	3286
P3+6	–Ura	–	5.18315	1435
P3+6	–Ura	–	5.58545	842
P3+6	–Ura	–	5.64655	1012
TDH3	–Ura	–	5.42171	1841
TDH3	–Ura	–	5.26959	2779
TDH3	–Ura	–	5.28851	2667
TDH3	–Ura	–	5.28018	2517
TDH3	–Ura	–	5.06112	2629
TDH3	–Ura	–	5.07963	2582
TDH3	–Ura	–	5.45182	2468
TDH3	–Ura	–	5.53844	2378
TDH3	–Ura	–	5.21768	2086
TDH3	–Ura	–	5.53617	2422
TDH3	–Ura	–	5.51237	2171
TDH3	–Ura	–	5.75482	2272
TDH3	–Ura	–	5.55185	2326
TDH3	–Ura	–	5.77327	2591
P3	–Ura	+	5.00407	3692
P3	–Ura	+	5.09159	3347
P3	–Ura	+	5.02821	3724
P3	–Ura	+	5.05759	3986
P3	–Ura	+	5.01341	4074
P3	–Ura	+	5.47107	3891
P3	–Ura	+	5.64591	3758
P3	–Ura	+	5.29987	3356
P3	–Ura	+	5.6345	4118
P3	–Ura	+	5.04333	3923
P3	–Ura	+	5.43034	3730
P3	–Ura	+	5.23606	3397
P3-2	–Ura	+	5.38679	1860
P3-2	–Ura	+	5.39689	2009
P3-2	–Ura	+	5.55595	2035
P3-2	–Ura	+	5.65281	2066
P3-2	–Ura	+	5.19599	2128
P3-2	–Ura	+	5.75898	2317
P3-2	–Ura	+	5.8614	2244
P3+2	–Ura	+	5.23698	3720
P3+2	–Ura	+	5.07287	4415
P3+2	–Ura	+	5.12667	3624
P3+2	–Ura	+	4.87698	3315
P3+2	–Ura	+	5.17633	4680
P3+2	–Ura	+	4.78788	4310
P3+2	–Ura	+	4.77306	4286
P3+2	–Ura	+	5.07423	5142
P3+4	–Ura	+	4.81913	4472
P3+4	–Ura	+	4.5878	5421
P3+4	–Ura	+	4.72611	4355
P3+4	–Ura	+	4.78849	3710
P3+6	–Ura	+	4.34303	4566
P3+6	–Ura	+	4.12634	4590
P3+6	–Ura	+	4.7385	4723
P3+6	–Ura	+	4.75798	3934
P3+6	–Ura	+	4.74766	4857
P3+6	–Ura	+	4.98836	5604
TDH3	–Ura	+	5.40272	1859
TDH3	–Ura	+	5.20758	2874
TDH3	–Ura	+	5.24099	2754
TDH3	–Ura	+	5.1428	2647
TDH3	–Ura	+	5.13315	2655
TDH3	–Ura	+	5.18304	2565
TDH3	–Ura	+	5.41616	2483
TDH3	–Ura	+	5.8468	2315
TDH3	–Ura	+	5.38541	1950
TDH3	–Ura	+	5.6505	2419
TDH3	–Ura	+	5.62115	2107
TDH3	–Ura	+	5.66588	2350
TDH3	–Ura	+	5.16799	2433
TDH3	–Ura	+	5.74148	2675

## Sheet: Figure_2F
b-estradiol dilution from 1 µM	P3+6_MGR	P3+6_MFL	Vector_MGR	Vector_MFL
0	3.49934	1935	3.53778	34
0	3.89115	2001	3.53176	32
0	3.49482	1780	3.42938	32
0	3.86049	1859	3.51296	33
1	2.14231	7534	3.56983	32
1	2.11496	7627	3.57791	32
1	2.3814	8923	3.2672	32
1	2.18886	8244	3.75078	33
1/1024	3.25192	1998	3.64641	33
1/1024	3.79675	2281	3.38706	31
1/1024	3.56576	2084	3.45068	31
1/1024	4.03749	2328	3.47997	32
1/128	3.57088	5865	3.41602	33
1/128	3.48446	6943	3.31694	31
1/128	3.29733	6588	3.64384	31
1/128	3.66229	7604	3.5235	32
1/16	2.59026	9700	3.63235	32
1/16	2.54811	8610	3.31579	31
1/16	2.74716	9474	3.60621	31
1/16	2.70857	9374	3.96301	33
1/2	2.24377	7668	3.58289	32
1/2	2.21432	8032	3.47299	31
1/2	2.53718	9344	3.37044	31
1/2	2.33494	7961	3.71182	32
1/256	3.43816	3217	3.19907	33
1/256	3.58885	4266	3.41306	31
1/256	3.5308	4114	3.70531	31
1/256	3.80467	4497	3.49013	32
1/32	2.82017	9650	3.57806	32
1/32	2.87519	9075	3.34048	31
1/32	2.70655	9758	3.71537	31
1/32	2.95917	9765	3.38233	33
1/4	2.25436	8275	3.40346	32
1/4	2.30358	8157	3.72386	30
1/4	2.51947	9381	3.49031	31
1/4	2.40993	8223	3.62722	32
1/512	3.69714	2499	3.5417	33
1/512	3.91104	2865	3.38945	31
1/512	3.47643	2661	3.51445	31
1/512	4.05004	2953	3.50376	32
1/64	2.9443	8175	3.52208	33
1/64	3.17292	9138	3.41019	31
1/64	3.09682	9080	3.83197	32
1/64	3.31842	9816	3.68565	32
1/8	2.36428	8382	3.67044	32
1/8	2.44378	8224	3.44503	31
1/8	2.58537	9289	3.3997	31
1/8	2.46843	7979	3.39806	33

## Sheet: Figure_3B-D
Plasmid	Sample/Promoter	1 µM b-estradiol	MGR	MFL
pRS416	P3	-	6.2363	49
pRS416	P3	-	6.03896	49
pRS416	P3	-	6.19597	49
pRS416	P3	-	6.28404	49
pRS416	P3	+	6.27208	1481
pRS416	P3	+	6.10173	1448
pRS416	P3	+	6.21136	1531
pRS416	P3	+	6.31351	1560
pRS416	P3-2	-	6.05277	42
pRS416	P3-2	-	6.05964	39
pRS416	P3-2	-	6.20705	38
pRS416	P3-2	-	6.01293	38
pRS416	P3-2	+	5.93937	339
pRS416	P3-2	+	5.94189	318
pRS416	P3-2	+	5.91499	298
pRS416	P3-2	+	5.91897	294
pRS416	P3+10	-	6.45937	147
pRS416	P3+10	-	6.3391	147
pRS416	P3+10	-	6.4556	139
pRS416	P3+10	-	5.97777	135
pRS416	P3+10	+	6.47218	1250
pRS416	P3+10	+	6.37828	1265
pRS416	P3+10	+	6.5011	1231
pRS416	P3+10	+	6.0927	1176
pRS416	P3+2	-	6.13984	69
pRS416	P3+2	-	6.32659	67
pRS416	P3+2	-	6.13316	65
pRS416	P3+2	-	6.14633	63
pRS416	P3+2	+	6.02002	1942
pRS416	P3+2	+	6.09876	1846
pRS416	P3+2	+	6.06617	1756
pRS416	P3+2	+	6.12139	1674
pRS416	P3+4	-	6.37637	78
pRS416	P3+4	-	6.30446	74
pRS416	P3+4	-	6.19709	83
pRS416	P3+4	-	6.2908	80
pRS416	P3+4	+	6.03279	1896
pRS416	P3+4	+	6.18809	1828
pRS416	P3+4	+	6.13906	2068
pRS416	P3+4	+	6.32754	2034
pRS416	P3+6	-	6.21828	170
pRS416	P3+6	-	6.19128	180
pRS416	P3+6	-	6.32452	174
pRS416	P3+6	-	6.37052	173
pRS416	P3+6	+	6.25322	2098
pRS416	P3+6	+	6.13246	2175
pRS416	P3+6	+	6.17539	2226
pRS416	P3+6	+	6.08051	2031
pRS416	P3+8	-	6.33535	184
pRS416	P3+8	-	6.40675	195
pRS416	P3+8	-	6.33682	172
pRS416	P3+8	-	6.35476	171
pRS416	P3+8	+	6.16548	2414
pRS416	P3+8	+	6.21508	2474
pRS416	P3+8	+	6.22072	2258
pRS416	P3+8	+	6.14507	2337
pRS416	TDH3	-	6.4357	1104
pRS416	TDH3	-	6.42665	1123
pRS416	TDH3	-	6.59324	1324
pRS416	TDH3	-	6.4614	1209
pRS416	TDH3	+	6.35792	1197
pRS416	TDH3	+	6.27024	1172
pRS416	TDH3	+	6.42246	1432
pRS416	TDH3	+	6.35091	1338
pRS416	Vector	-	6.80282	39
pRS416	Vector	-	6.96946	35
pRS416	Vector	-	6.96605	35
pRS416	Vector	-	6.97144	35
pTOW	Vector	+	6.79927	41
pTOW	Vector	+	6.85953	38
pTOW	Vector	+	7.12184	38
pTOW	Vector	+	7.03814	38
pTOW	P3+6	-	6.90756	1905
pTOW	P3+6	-	6.97882	1867
pTOW	P3+6	-	7.01164	1914
pTOW	P3+6	-	6.91823	1914
pTOW	P3+6	+	5.27633	9350
pTOW	P3+6	+	5.26339	9869
pTOW	P3+6	+	5.41729	9942
pTOW	P3+6	+	5.4148	10372
pTOW	TDH3	-	6.21493	4377
pTOW	TDH3	-	6.38072	4556
pTOW	TDH3	-	6.33553	4548
pTOW	TDH3	-	6.3529	4178
pTOW	TDH3	+	6.14054	4953
pTOW	TDH3	+	6.08796	4752
pTOW	TDH3	+	6.05298	4680
pTOW	TDH3	+	5.95042	4391
pTOW	Vector	-	6.95883	35
pTOW	Vector	-	6.5997	35
pTOW	Vector	-	6.76428	35
pTOW	Vector	-	7.04689	39
pTOW	Vector	+	6.91837	37
pTOW	Vector	+	6.6065	38
pTOW	Vector	+	6.67894	37
pTOW	Vector	+	6.94571	40

## Sheet: Figure_4B,C
Figure 4B
Sample/Promoter	Expressed protein	mox or moxYG	other protein
Vector			103.723
Vector			97.1673
Vector			99.1093
TDH3	moxGFP	23.4913	80.5176
TDH3	moxGFP	23.3006	73.6403
TDH3	moxGFP	22.6839	76.4217
TDH3	mox-YG	32.7101	63.3042
TDH3	mox-YG	32.8052	64.5843
TDH3	mox-YG	33.2077	68.217
Figure 4C
Sample/Promoter	Expressed protein	mox or moxYG	other protein
Vector			107.962
Vector			93.3567
Vector			98.681
P3+6	moxGFP	30.7062	44.8031
P3+6	moxGFP	30.9965	42.5248
P3+6	moxGFP	34.5267	51.9326
P3+6	mox-YG	51.0798	60.7498
P3+6	mox-YG	47.1542	55.575
P3+6	mox-YG	50.3591	43.3972

## Sheet: Figure4_D,E
Sample/Promoter	b-estradiol dilution from 1 µM	mox-YG	other protein	MGR
P3+6	0	4.23972	97.1069	8.07365
P3+6	0	7.14938	132.712	9.02047
P3+6	0	0.455892	85.6671	7.51553
P3+6	1/256	18.8763	92.7632	6.56337
P3+6	1/256	16.7804	83.35	6.87849
P3+6	1/256	22.1048	107.487	9.82461
P3+6	1/192	28.8349	96.4255	7.13452
P3+6	1/192	30.2967	86.4647	6.63405
P3+6	1/192	32.15	177.932	11.2509
P3+6	1/128	34.3193	69.8304	6.24737
P3+6	1/128	38.6997	76.1679	5.29798
P3+6	1/128	35.0336	62.5648	4.96188
P3+6	1/96	37.808	68.3303	5.68737
P3+6	1/96	48.0788	43.9429	4.71254
P3+6	1/96	39.6303	65.9102	5.46585
P3+6	1/64	44.1248	63.3341	4.59469
P3+6	1/64	39.4471	83.6905	4.96512
P3+6	1/64	40.9691	54.7387	4.93788
P3+6	1/16	47.1556	47.9143	4.38843
P3+6	1/16	43.1792	56.4119	4.14288
P3+6	1/16	45.6592	52.4454	4.2949
P3+6	1/4	49.9303	43.0385	3.97796
P3+6	1/4	53.071	48.0706	3.51207
P3+6	1/4	52.6694	48.1578	4.11982
P3+6	1	48.4254	46.0169	3.81476
P3+6	1	47.732	43.2773	3.70015
P3+6	1	51.4126	55.3487	3.53552
TDH3	-	32.7101	98.5097	7.96132
TDH3	-	32.8052	94.9197	7.67947
TDH3	-	33.2077	106.571	8.01661
Vector	-		94.9607	8.27731
Vector	-		102.841	7.18651
Vector	-		102.199	6.92289

## Sheet: Figure_4F
Sample/Promoter	b-estradiol dilution from 1 µM	%mox-YG_mRNA(TPM/10000)
P3+6	1/256	30.2471
P3+6	1/256	28.9726
P3+6	1/256	24.649
P3+6	1/128	46.024
P3+6	1/128	41.522
P3+6	1/128	37.9427
P3+6	1/64	50.6029
P3+6	1/64	53.7934
P3+6	1/64	50.4796
P3+6	1	53.6651
P3+6	1	59.0225
P3+6	1	53.0559
TDH3	-	43.5643
TDH3	-	41.9495
TDH3	-	40.9392
Sample/Promoter	b-estradiol dilution from 1 µM	%mox-YG_protein(/Vector)
P3+6	1/256	18.8763
P3+6	1/256	16.7804
P3+6	1/256	22.1048
P3+6	1/128	34.3193
P3+6	1/128	38.6997
P3+6	1/128	35.0336
P3+6	1/64	44.1248
P3+6	1/64	39.4471
P3+6	1/64	40.9691
P3+6	1	48.4254
P3+6	1	47.732
P3+6	1	51.4126
TDH3	-	32.7101
TDH3	-	32.8052
TDH3	-	33.2077
