# Supplementary material for: Improving the Z3EV promoter system to create the strongest yeast promoter
Source: FEMS Yeast Res. 2024 Oct 18;24:foae032. doi: 10.1093/femsyr/foae032 (PMC11523633; doi:10.1093/femsyr/foae032)
Supplement: foae032_Supplemental_Files [file foae032_supplemental_files.zip › Table_S1_Key_Resource_Table.xlsx]

## Sheet: Table S1. Key_resouces_table
Reagent type (species) or resource	Designation	Source or reference	Identifiers	Additional information
strain, strain background (Saccharomyces cerevisiae)	DBY12394 MATα ura3∆, leu2∆0::ACT1pr-Z3EV-NatMX	PMID: 23275543
genetic reagent (S. cerevisiae)	moxGFP	PMID: 26158227
genetic reagent (S. cerevisiae)	moxGFP-Y66G			non-fluorescent moxGFP mutant
recombinant DNA reagent	pTOW40836	PMID:22722869		2µOri, URA3, leu2d, AmpR, ColE1Ori
recombinant DNA reagent	pTOW-t-mox	PMID: 30095406		TDH3 promoter moxGFP; background pTOW40836
recombinant DNA reagent	pTOW-t-mox-Y66G			TDH3 promoter moxGFP-Y66G; background pTOW40836
recombinant DNA reagent	pTOW-P3-2pro-mox	This paper		P3-2 promoter moxGFP; background pTOW40836
recombinant DNA reagent	pTOW-P3pro-mox	This paper		P3 promoter moxGFP; background pTOW40836
recombinant DNA reagent	pTOW-P3+2pro-mox	This paper		P3+2promoter moxGFP; background pTOW40836
recombinant DNA reagent	pTOW-P3+4pro-mox	This paper		P3+4promoter moxGFP; background pTOW40836
recombinant DNA reagent	pTOW-P3+6pro-mox	This paper		P3+6promoter moxGFP; background pTOW40836
recombinant DNA reagent	pTOW-P3+8pro-mox	This paper		P3+8promoter moxGFP; background pTOW40836
recombinant DNA reagent	pTOW-P3+10pro-mox	This paper		P3+10promoter moxGFP; background pTOW40836
recombinant DNA reagent	pTOW-P3+6pro-moxY66G			P3+6promoter moxGFP-Y66G; background pTOW40836
recombinant DNA reagent	pRS416			Ori, URA3, AmpR, ColE1Ori
recombinant DNA reagent	pRS416-t-mox			TDH3 promoter moxGFP; background pRS416
recombinant DNA reagent	pRS416-P3-2pro-mox	This paper		P3-2 promoter moxGFP; background pRS416
recombinant DNA reagent	pRS416-P3pro-mox	This paper		P3 promoter moxGFP; background pRS416
recombinant DNA reagent	pRS416-P3+2pro-mox	This paper		P3+2promoter moxGFP; background pRS416
recombinant DNA reagent	pRS416-P3+4pro-mox	This paper		P3+4promoter moxGFP; background pRS416
recombinant DNA reagent	pRS416-P3+6pro-mox	This paper		P3+6promoter moxGFP; background pRS416
recombinant DNA reagent	pRS416-P3+8pro-mox	This paper		P3+8promoter moxGFP; background pRS416
recombinant DNA reagent	pRS416-P3+10pro-mox	This paper		P3+10promoter moxGFP; background pRS416
reagent	β-estradiol	Tocris Bioscience
commercial assay, kit	EzLabel FluoroNeo	ATTO	WSE-7010	Protein labeling
commercial assay, kit	NuPAGE LDS sample buffer	ThermoFisher Scientific	NP0007	Protein extraction
software, algosithm	Image Quant TL	GE Healthcare		version 4.0.7
software, algosithm	LASX	Leica
Notable Devices	LAS-4000	GE Healthcare
Notable Devices	TVS062CA	ADVANTEC
Notable Devices	Infinite F200PRO	TECAN
Notable Devices	A25977	ThermoFisher Scientific
sequence-based reagent (primer)	P3+2_f	This paper		GCGTGGGCGGTGCGTCCTCGTCTTCACCGGTCGCGGCGTGGGCGTTCCTGAAACGCAGATGTGC
sequence-based reagent (primer)	P3+2_r	This paper		CGCCCACGCCGCGACCGGTGAAGACGAGGACGCACCGCCCACGCGGACTTCAATATAGCAATGA
sequence-based reagent (primer)	P3+4_site1_f	This paper		TGTGGAAATGTAAAGAGCCCGCGTGGGCGCATTATCTTAGCCTAAAAAA
sequence-based reagent (primer)	P3+4_site1_r	This paper		TTTTTTAGGCTAAGATAATGCGCCCACGCGGGCTCTTTACATTTCCACA
sequence-based reagent (primer)	P3+4_site10_f	This paper		ATAGGATGATAATGCGATTAGCGTGGGCGGTTTTTTAGCCTTATTTCTG
sequence-based reagent (primer)	P3+4_site10_r	This paper		CAGAAATAAGGCTAAAAAACCGCCCACGCTAATCGCATTATCATCCTAT
sequence-based reagent (primer)	P3+6_site1_f	This paper		CCATATCTAATCTTACTTATGCGTGGGCGATGTTGTGGAAATGTAAAGA
sequence-based reagent (primer)	P3+6_site1_r	This paper		TCTTTACATTTCCACAACATCGCCCACGCATAAGTAAGATTAGATATGG
sequence-based reagent (primer)	P3+6_site12_f	This paper		TTTAGCCTTATTTCTGGGGTGCGTGGGCGAATTAATCAGCGAAGCGATG
sequence-based reagent (primer)	P3+6_site12_r	This paper		CATCGCTTCGCTGATTAATTCGCCCACGCACCCCAGAAATAAGGCTAAA
sequence-based reagent (primer)	P3+8_site1_f	This paper		ATGGCATTACCACCATATACGCGTGGGCGATATCCATATCTAATCTTAC
sequence-based reagent (primer)	P3+8_site1_r	This paper		GTAAGATTAGATATGGATATCGCCCACGCGTATATGGTGGTAATGCCAT
sequence-based reagent (primer)	P3+8_site14_f	This paper		AATCAGCGAAGCGATGATTTGCGTGGGCGTTGATCTATTAACAGATATA
sequence-based reagent (primer)	P3+8_site14_r	This paper		TATATCTGTTAATAGATCAACGCCCACGCAAATCATCGCTTCGCTGATT
sequence-based reagent (primer)	P3+10_site1,2_f	This paper		TGGGCGTTACATGGCATTACCACCATATACGCGTGGGCGATATCCATATCTAATCTTAC
sequence-based reagent (primer)	P3+10_site1,2_r	This paper		CCACGCGTATATGGTGGTAATGCCATGTAACGCCCACGCTATGATTATTAAACTTCTTT
sequence-based reagent (primer)	P3+10_site14,16_f	This paper		TGGGCGTTGATCTATTAACAGATATATAAAGCGTGGGCGTGGAAAAGCTGCATAACCAC
sequence-based reagent (primer)	P3+10_site14,16_r	This paper		CCACGCTTTATATATCTGTTAATAGATCAACGCCCACGCAAATCATCGCTTCGCTGATT
genetic reagent (synthetic promoter)	P3-2	This paper		TTATATTGAATTTTCAAAAATTCTTACTTTTTTTTTGGATGGACGCAAAGAAGTTTAATAATCATATTACATGGCATTACCACCATATACATATCCATATCTAATCTTACTTATATGTTGTGGAAATGTAAAGAGCCCCATTATCTTAGCCTAAAAAAACCTgcgtgggcgTCTCTTTGGAACTTTCAGTAATACGCTTgcgtgggcgAACTGCTCATTGCTATATTGAAGTCCGTGCGTCCTCGTCTTCACCGGTCGCGTTCCTGAAACGCAGATGTGCCTAACAATAAAGATTCTAgcgtgggcgCAATACTAGCTTTTATGGTTATGAAGAGGAAAAATTGGCAGTAACCgcgtgggcgTGGCCCCACAAACCTTCAAATTAACGAATCAAATTAA…
genetic reagent (synthetic promoter)	P3	This paper		TTATATTGAATTTTCAAAAATTCTTACTTTTTTTTTGGATGGACGCAAAGAAGTTTAATAATCATATTACATGGCATTACCACCATATACATATCCATATCTAATCTTACTTATATGTTGTGGAAATGTAAAGAGCCCCATTATCTTAGCCTAAAAAAACCTgcgtgggcgTCTCTTTGGAACTTTCAGTAATACGCTTgcgtgggcgAACTGCTCATTGCTATATTGAAGTCCGTGCGTCCTCGTCTTCACCGGTCGCGTTCCTGAAACGCAGATGTGCCTAACAATAAAGATTCTAgcgtgggcgCAATACTAGCTTTTATGGTTATGAgcgtgggcgAGAGGAAAAATTGGCAGTAACCgcgtgggcgTGGCCCCACAAACCTTCAAATTAACGAA…
genetic reagent (synthetic promoter)	P3+2	This paper		TTATATTGAATTTTCAAAAATTCTTACTTTTTTTTTGGATGGACGCAAAGAAGTTTAATAATCATATTACATGGCATTACCACCATATACATATCCATATCTAATCTTACTTATATGTTGTGGAAATGTAAAGAGCCCCATTATCTTAGCCTAAAAAAACCTgcgtgggcgTCTCTTTGGAACTTTCAGTAATACGCTTgcgtgggcgAACTGCTCATTGCTATATTGAAGTCCgcgtgggcgGTGCGTCCTCGTCTTCACCGGTCGCGgcgtgggcgTTCCTGAAACGCAGATGTGCCTAACAATAAAGATTCTAgcgtgggcgCAATACTAGCTTTTATGGTTATGAgcgtgggcgAGAGGAAAAATTGGCAGTAACCgcgtgggcgTGGCCCCACA…
genetic reagent (synthetic promoter)	P3+4	This paper		TTATATTGAATTTTCAAAAATTCTTACTTTTTTTTTGGATGGACGCAAAGAAGTTTAATAATCATATTACATGGCATTACCACCATATACATATCCATATCTAATCTTACTTATATGTTGTGGAAATGTAAAGAGCCCgcgtgggcgCATTATCTTAGCCTAAAAAAACCTgcgtgggcgTCTCTTTGGAACTTTCAGTAATACGCTTgcgtgggcgAACTGCTCATTGCTATATTGAAGTCCgcgtgggcgGTGCGTCCTCGTCTTCACCGGTCGCGgcgtgggcgTTCCTGAAACGCAGATGTGCCTAACAATAAAGATTCTAgcgtgggcgCAATACTAGCTTTTATGGTTATGAgcgtgggcgAGAGGAAAAATTGGCAGTAACCgcgtgggcgT…
genetic reagent (synthetic promoter)	P3+6 (P36)	This paper		TTATATTGAATTTTCAAAAATTCTTACTTTTTTTTTGGATGGACGCAAAGAAGTTTAATAATCATATTACATGGCATTACCACCATATACATATCCATATCTAATCTTACTTATgcgtgggcgATGTTGTGGAAATGTAAAGAGCCCgcgtgggcgCATTATCTTAGCCTAAAAAAACCTgcgtgggcgTCTCTTTGGAACTTTCAGTAATACGCTTgcgtgggcgAACTGCTCATTGCTATATTGAAGTCCgcgtgggcgGTGCGTCCTCGTCTTCACCGGTCGCGgcgtgggcgTTCCTGAAACGCAGATGTGCCTAACAATAAAGATTCTAgcgtgggcgCAATACTAGCTTTTATGGTTATGAgcgtgggcgAGAGGAAAAATTGGCAGTAACCg…
genetic reagent (synthetic promoter)	P3+8	This paper		TTATATTGAATTTTCAAAAATTCTTACTTTTTTTTTGGATGGACGCAAAGAAGTTTAATAATCATATTACATGGCATTACCACCATATACgcgtgggcgATATCCATATCTAATCTTACTTATgcgtgggcgATGTTGTGGAAATGTAAAGAGCCCgcgtgggcgCATTATCTTAGCCTAAAAAAACCTgcgtgggcgTCTCTTTGGAACTTTCAGTAATACGCTTgcgtgggcgAACTGCTCATTGCTATATTGAAGTCCgcgtgggcgGTGCGTCCTCGTCTTCACCGGTCGCGgcgtgggcgTTCCTGAAACGCAGATGTGCCTAACAATAAAGATTCTAgcgtgggcgCAATACTAGCTTTTATGGTTATGAgcgtgggcgAGAGGAAAAATTGG…
genetic reagent (synthetic promoter)	P3+10	This paper		TTATATTGAATTTTCAAAAATTCTTACTTTTTTTTTGGATGGACGCAAAGAAGTTTAATAATCATAgcgtgggcgTTACATGGCATTACCACCATATACgcgtgggcgATATCCATATCTAATCTTACTTATgcgtgggcgATGTTGTGGAAATGTAAAGAGCCCgcgtgggcgCATTATCTTAGCCTAAAAAAACCTgcgtgggcgTCTCTTTGGAACTTTCAGTAATACGCTTgcgtgggcgAACTGCTCATTGCTATATTGAAGTCCgcgtgggcgGTGCGTCCTCGTCTTCACCGGTCGCGgcgtgggcgTTCCTGAAACGCAGATGTGCCTAACAATAAAGATTCTAgcgtgggcgCAATACTAGCTTTTATGGTTATGAgcgtgggcgAGAGG…
