# Supplementary material for: Improving the Z3EV promoter system to create the strongest yeast promoter
Source: FEMS Yeast Res. 2024 Oct 18;24:foae032. doi: 10.1093/femsyr/foae032 (PMC11523633; doi:10.1093/femsyr/foae032)
Supplement: foae032_Supplemental_Files [file foae032_supplemental_files.zip › Table_S2_RNAseq_TPM.csv]

Gene ID	Gene Name	TDH3_3	TDH3_2	TDH3_1	Vector_3	Vector_2	Vector_1	P36_1/256_2	P36_1/256_1	P36_1/128_3	P36_1/128_2	P36_1/128_1	P36_1/64_3	P36_1/64_2	P36_1/64_1	P36_1_3	P36_1_2	P36_1_1
15S_rRNA	15S_rRNA	1.904053	0.717972	0.726299	3.455462	4.573827	2.928282	1.432021	0.820345	0.641263	0.972992	2.913079	0.505439	0.5945	0.36786	0.697392	0.38904	0.636791
21S_rRNA	21S_rRNA	5.149229	2.288612	2.088908	14.817049	16.357422	11.330461	3.111463	2.612447	2.38841	2.778477	5.795982	1.874771	1.667463	0.910771	0.835625	1.033725	1.313252
HRA1	HRA1	2.94384	3.096128	3.627241	6.550072	4.68388	3.53232	2.598141	3.320754	2.812175	4.786263	2.825522	1.978218	2.928155	2.83385	2.602855	2.92244	2.068044
ICR1	ICR1	3.254008	3.116381	3.57172	4.422256	4.765704	5.607603	3.532656	5.621473	2.54516	2.575292	2.371576	2.805447	3.450341	3.493946	3.221233	2.655869	3.107656
LSR1	LSR1	6.29177	0.995191	1.185096	10.531048	11.758206	8.823199	2.57472	1.852893	0.799786	2.066964	6.49334	0.778047	2.01701	1.053657	0.698239	1.06634	1.36086
MOX	-	435642.5938	419495.375	409392.0313	7.503059	9.716939	3.603049	289726.375	246490.0781	460240.4688	415219.625	379427.2813	506029.1875	537934	504795.9063	536650.6875	590225.125	530559.0625
NME1	NME1	3.631324	1.85936	1.982957	4.480775	6.419575	5.761209	2.32495	3.161669	1.123359	2.451886	5.804943	1.073977	1.667418	1.407983	0.983003	1.11213	1.523645
PWR1	PWR1	0	0	0	0	0	0	0	0	0	0	0	0	0	0	0	0	0
Q0010	Q0010	0	0	0	0	0	0	0	0	0	0	0	0	0	0	0	0	0
Q0017	Q0017	0	0	0	0	0	0	0	0	0	0	0	0	0	0	0	0	0
Q0032	Q0032	0	0	0	0	0	0	0	0	0	0	0	0	0	0	0	0	0
Q0045	COX1	0.695011	0.273673	0.212456	1.307952	0.475034	0.354955	0.113535	0.148662	0	0.186826	0.321415	0.082621	0.220942	0	0.10172	0.100265	0
Q0050	AI1	0.674876	0.313108	0.338032	2.145555	2.439065	1.075749	0.397747	0.527201	0.161125	0.493682	0.528504	0.245851	0.263029	0.093807	0.222409	0.189767	0.132576
Q0055	AI2	0.700179	0.281096	0.127383	1.441574	1.306464	1.193244	0.387527	0.153409	0.108606	0.148382	0.511113	0.100781	0.255667	0.093233	0.119217	0.128918	0.176186
Q0060	AI3	0.110358	0	0	0.02674	0.14993	0.074975	0.021552	0	0	0	0.019773	0	0.039694	0	0	0	0
Q0065	AI4	0.460762	0.256236	0.417187	1.578239	0.664329	0.739006	0.288019	0.309421	0.364488	0	0.228937	0.124398	0.282924	0.10049	0.115806	0.211131	0.094982
Q0070	AI5_ALPHA	0.499125	0.009524	0	0	0.733046	0.740425	0.095282	0.027071	0	0.24271	0.251392	0.131662	0	0.157816	0.226376	0	0.06784
Q0075	AI5_BETA	0	0.137932	0.052975	0.09699	0	0.169083	0.0583	0.087064	0	0	0	0	0	0	0	0	0
Q0080	ATP8	0	0	0	0	0	0	0	0	0	0	0	0	0	0	0	0	0
Q0085	ATP6	0.310728	0.215846	0.142403	0.704191	1.041063	0.425702	0.097119	0.345413	0	0.171022	0.153755	0	0.059753	0.167836	0.021126	0	0.098512
Q0092	Q0092	0	0	0	0	0	0	0	0	0	0	0	0	0	0	0	0	0
Q0105	COB	0.64065	0.286545	0.182794	1.645159	1.805441	1.41992	0.451231	0.21379	0.213213	0.299724	0.573058	0.134906	0.307761	0.065629	0	0	0
Q0110	BI2	0	0	0.071765	0.002993	0.101408	0	0.040579	0.074291	0	0	0.110472	0	0	0	0.120109	0	0
Q0115	BI3	0	0	0	0.056391	0	0	0	0	0	0	0	0	0	0	0	0	0.005473
Q0120	BI4	0.499506	0.330159	0.236242	1.270379	0.909319	0.513437	0.191572	0.219262	0.245102	0.404456	0.050887	0.268201	0.198353	0.137504	0.12428	0.081772	0.124526
Q0130	OLI1	9.401463	4.68237	4.326819	23.600935	22.110716	12.688351	5.29741	3.105164	6.732792	6.642595	8.276756	1.782861	2.394933	2.481029	1.733024	2.69612	2.257057
Q0140	VAR1	0	0	0	0	0.020023	0.030006	0	0	0	0	0	0	0	0	0	0	0
Q0142	Q0142	0	0	0	0	0	0	0	0	0	0	0	0	0	0	0	0	0
Q0143	Q0143	0	0	0	0	0	0	0	0	0	0	0	0	0	0	0	0	0
Q0144	Q0144	0	0	0	0	0	0	0	0	0	0	0	0	0	0	0	0	0
Q0160	SCEI	0.320177	0.223375	0.156138	2.342278	1.580638	0.877594	0.075493	0.217726	0.15477	0.49661	0.119849	0.01843	0.037564	0.061635	0.075574	0.114333	0.25658
Q0182	Q0182	0.156902	0.08489	0	0	0.481527	0	0.09856	0.071996	0	0.075273	0.060676	0	0	0	0	0	0.085068
Q0250	COX2	0.931692	0.827676	0.555979	2.586619	3.067657	2.580733	0.536893	0.382091	0.191468	0.929915	1.114222	0.397515	0.22779	0.173164	0.068468	0.218518	0.395233
Q0255	Q0255	0.0222	0	0	0.000175	0.131743	0.030275	0.048287	0	0	0	0.081176	0	0	0	0	0	0.019718
Q0275	COX3	0.272818	0.631529	0.439466	1.366495	1.392434	1.460262	0.40088	0.387817	0.280303	0.134807	0.838576	0.243148	0.244137	0.16162	0.048107	0.456396	0.33692
Q0297	Q0297	0	0	0.061822	0	0	0.236155	0	0	0	0	0	0	0	0	0	0	0
RDN18-1	RDN18-1	1390.789062	101.707634	134.463181	2088.858643	1809.90625	1831.567383	292.163971	144.051117	77.203835	151.258881	1411.413574	76.920044	522.233765	83.261353	28.546741	100.461388	371.625977
RDN18-2	RDN18-2	1403.171265	101.234505	133.695633	2080.459229	1795.433228	1851.108276	290.123779	143.002914	76.866676	150.518799	1401.317627	76.512939	518.37854	82.751152	28.333929	99.410484	369.81311
RDN25-1	RDN25-1	1216.490845	140.115631	184.423523	1640.637329	1464.156982	1455.184814	312.058136	188.814529	106.47168	178.572678	1212.237671	106.342339	450.837006	120.185104	52.862495	146.285278	397.917511
RDN25-2	RDN25-2	1218.956665	139.101288	183.189972	1635.809814	1457.702393	1464.706543	309.918121	187.677826	105.761269	177.320862	1204.52124	105.653633	448.092987	119.69075	52.524273	145.04567	395.737671
RDN37-1	RDN37-1	14.089986	0	0	2.884614	2.907059	26.03673	0	0	0	0	0	0	0	0	0	0.358543	0
RDN37-2	RDN37-2	0	0	0	0	6.029595	0	0	0	0	0	0	0	0	0	0	0.764665	0
RDN5-1	RDN5-1	3.315957	1.947404	2.543183	7.581876	6.369752	5.629736	3.443316	2.967233	1.154356	2.398838	6.811319	2.258705	1.764879	2.056267	2.560132	1.678167	3.950856
RDN5-2	RDN5-2	2.404557	1.798179	1.435016	7.462261	6.57932	8.366299	2.553154	2.435605	1.843873	2.190052	6.803765	1.867761	2.728482	2.365403	2.539851	1.814994	5.715968
RDN5-3	RDN5-3	2.076999	1.331985	0.976852	6.015179	2.797742	3.541492	1.43997	2.06762	1.311259	1.146595	4.146462	1.423228	1.530131	0.892015	1.096728	0.535536	1.196241
RDN5-4	RDN5-4	2.084333	1.259132	0.926117	6.6465	7.240883	7.01824	2.060298	1.57733	1.621985	1.377575	5.062364	1.379513	2.532008	0.936336	1.202479	1.319735	1.581411
RDN5-5	RDN5-5	2.883519	1.222653	1.059883	4.164153	2.897995	5.214211	1.336121	1.604929	0.732317	1.071413	3.33954	1.009982	1.593681	1.081093	1.467473	0.694361	1.148598
RDN5-6	RDN5-6	2.578598	0.870272	0.500969	4.374043	2.14376	2.711381	1.684086	1.56073	0.455826	0.960642	4.782483	0.828059	0.891144	0.847814	0.553853	0.430635	1.579932
RDN58-1	RDN58-1	83.915749	20.746878	12.673745	267.701935	156.669281	93.731827	55.568584	16.760317	14.896338	22.534718	268.3237	9.584453	76.573906	8.522682	3.774683	10.731234	72.120888
RDN58-2	RDN58-2	176.585251	23.455389	15.278616	309.51004	145.664276	242.504333	60.540943	20.699589	17.272345	26.000717	277.78952	12.276098	78.882759	10.100254	5.000729	9.645027	75.173233
RNA170	RNA170	4.214411	4.124166	4.426501	9.204311	6.352252	8.18296	5.137547	6.979577	4.035735	4.566547	5.135246	4.326186	3.99806	5.095153	3.881862	4.605179	4.155048
RPM1	RPM1	0	0	0.022741	0	0	0.086109	0	0	0	0	0	0	0	0	0	0	0
RPR1	RPR1	3.012556	1.633612	0.501692	7.662902	9.052004	4.12385	2.207576	1.730003	1.220824	1.495112	5.478505	0.77022	1.509971	0.423857	0.832195	0.781976	1.359197
RUF20	RUF20	8.109576	9.521806	9.530233	19.514938	21.130125	20.613255	15.748322	11.497434	8.973404	12.001536	12.957569	7.568473	6.844763	7.852043	6.975593	6.870693	5.242689
RUF21	RUF21	1.537467	1.854958	1.915458	2.123669	3.380556	3.59932	2.844939	3.569102	1.358546	1.548386	2.053095	1.553769	1.313793	1.675044	1.694594	1.23478	1.43681
RUF22	RUF22	0	0	0.048613	0.15019	0	0.373377	0	0.030574	0	0.068164	0	0.072051	0.114019	0.02349	0	0	0
RUF23	RUF23	0.581343	0.374895	0.431055	0.610967	1.158457	0.524256	0.521327	1.186228	0.124273	0.242226	0.310088	0.117192	0.611124	0.298525	0.804458	0.560784	0.527761
RUF5-1	RUF5-1	192.859314	248.874023	193.603424	590.772827	294.785797	472.955627	239.839371	249.610519	132.075439	189.937332	224.009003	116.62088	134.992386	148.464798	131.820694	109.730583	101.224579
RUF5-2	RUF5-2	250.963043	317.874573	248.210388	771.039978	359.105072	601.06897	288.446777	305.946503	172.956253	227.566376	275.810272	151.324463	176.775009	181.771683	166.854935	139.202057	132.472122
SCR1	SCR1	42.592484	2.260092	1.01023	86.825272	86.819244	60.844795	12.31639	3.693378	1.625785	5.159148	70.618584	2.289567	16.295153	1.930166	1.359645	2.387276	9.198114
SRG1	SRG1	18.835814	19.450064	24.332281	45.840317	47.782539	61.429562	25.539183	31.348751	16.909937	20.946442	22.832624	17.087786	16.724239	20.595818	17.228863	11.038458	13.236169
TLC1	TLC1	19.918842	22.970064	20.388819	50.528477	66.002792	56.029068	34.685516	35.366276	19.501469	23.222647	20.307339	15.075645	12.654613	12.499969	10.422446	6.561721	10.754858
YAL001C	TFC3	10.126099	10.907476	10.446164	15.162396	18.91786	15.488051	11.629898	12.943483	7.304034	8.981673	10.496949	7.514295	7.842591	7.537971	8.262501	5.717887	6.360597
YAL002W	VPS8	9.470701	9.161727	10.115706	11.988793	13.024769	14.873731	10.006466	12.290832	8.1756	8.72429	7.389595	7.569472	8.828012	9.397059	9.46815	7.761782	8.114424
YAL003W	EFB1	1094.542847	1157.005615	1135.006958	1228.417969	1227.086792	1350.494141	1403.453003	1440.972046	1124.451416	1114.870605	1295.251465	988.485229	893.112915	948.169006	895.250305	736.044128	888.271606
YAL004W	YAL004W	0	0	0.294248	0.117638	0	0	0.098085	0	0.330456	0	0.0011	0	0	0	0	0	0.001238
YAL005C	SSA1	390.260468	446.44046	465.514801	570.13324	313.353943	669.054504	493.529083	557.097412	406.450287	297.802765	267.221771	341.930115	348.304413	349.289459	460.714478	309.138947	305.326569
YAL007C	ERP2	129.750961	117.713249	139.029922	208.426361	213.553177	227.978897	168.173401	200.348969	114.429985	134.375366	138.189117	95.695068	111.163986	112.184326	100.054901	92.471458	106.322411
YAL008W	FUN14	71.34845	68.95063	77.642967	119.078705	110.50914	93.973755	71.868523	92.202583	57.97612	74.908951	68.188972	55.856739	62.199776	63.99662	65.663612	60.547176	53.461506
YAL009W	SPO7	25.975813	25.050663	27.363369	46.271404	45.758419	44.657345	35.325363	35.052204	23.047981	29.112165	26.845724	20.974979	24.000359	23.84321	21.139591	20.517031	21.988251
YAL010C	MDM10	9.730142	9.309824	10.304673	17.443256	16.384045	16.282549	11.029121	11.849688	7.001512	7.891736	8.298999	7.80432	7.589739	7.745607	8.123177	6.234321	6.898657
YAL011W	SWC3	4.9511	5.138916	4.159407	10.873865	10.662686	10.368766	6.588954	6.884742	4.178953	4.822575	5.76316	4.137017	3.887646	4.505494	4.831418	2.935617	4.275005
YAL012W	CYS3	60.776112	71.468285	71.554489	149.500381	130.205643	207.148529	80.382469	86.98394	84.209167	44.912655	43.851177	79.429359	66.762489	72.074028	101.332954	65.960548	88.774933
YAL013W	DEP1	9.251955	9.605363	7.656844	24.783108	15.467541	25.876541	13.129154	13.688099	7.886365	7.986132	7.641892	8.38911	8.135163	7.18722	9.195156	6.228981	8.762851
YAL014C	SYN8	34.382645	40.487835	37.272808	76.144943	64.538231	87.314072	45.394844	51.956612	40.900043	35.565521	32.636349	41.051094	38.370094	34.529327	40.864346	33.259872	39.994396
YAL015C	NTG1	15.610828	16.717718	18.816862	38.141048	37.533821	31.680925	18.257736	22.315619	13.873016	16.497766	18.067392	16.369658	15.835792	15.45182	17.562435	13.679319	15.760246
YAL016C-A	YAL016C-A	30.642109	31.008766	32.160603	63.7407	57.938477	47.815094	31.370737	30.490789	27.278452	26.980175	29.865833	29.017841	26.458975	24.467802	27.150249	21.009995	27.291119
YAL016C-B	YAL016C-B	3.874118	3.383146	2.738476	4.64936	4.719143	8.531921	4.96939	5.653984	3.854768	3.9068	3.920617	2.026759	2.044956	2.909386	3.626085	2.695108	2.951301
YAL016W	TPD3	59.063721	61.814476	63.159775	122.230019	111.334778	104.371002	69.94796	79.065689	51.791988	60.068932	59.341423	48.139366	49.56448	53.818188	55.051682	44.711216	52.838612
YAL017W	PSK1	13.640516	13.376929	16.310373	20.540262	24.190689	22.079803	18.225771	20.695885	13.274116	14.54215	13.204327	11.473714	14.09776	13.787317	15.440092	11.117528	11.928317
YAL018C	LDS1	0.308421	0.143811	0.155397	1.597528	1.299794	0.968835	0.244904	0.183059	0.123569	0.427142	0.259212	0.07213	0.127755	0.449944	0.080083	0.056868	0
YAL019W	FUN30	9.671047	10.153606	10.63258	18.307335	18.124554	16.731144	11.604067	12.079952	7.778695	7.390438	9.183318	9.029867	8.353461	7.373901	9.011865	6.401525	8.514732
YAL019W-A	YAL019W-A	1.876525	1.954345	2.864828	8.169377	3.851195	5.980648	2.418528	4.993782	2.305469	2.11855	1.695019	3.449233	2.014141	2.640508	1.570666	2.301134	2.047526
YAL020C	ATS1	12.756494	13.289827	11.209714	27.709856	20.378918	32.14061	18.826103	17.738394	14.819784	12.909318	13.272739	16.927231	15.682624	16.2166	15.163141	11.498455	15.924963
YAL021C	CCR4	21.78828	25.723164	22.499023	38.426445	34.922928	44.280399	30.178722	33.498352	21.632326	14.920043	13.257397	21.844208	20.268206	18.757082	18.996868	14.826669	18.359928
YAL022C	FUN26	37.405762	38.79723	37.4813	88.236519	90.074585	97.200348	56.117973	60.91185	35.561623	36.671364	35.27866	35.83712	36.852982	36.253216	28.859491	24.284485	32.632591
YAL023C	PMT2	82.689117	87.468826	85.3694	127.273605	134.978867	152.633774	111.118881	120.317085	79.91053	70.193916	72.772125	80.191841	73.359215	74.639359	73.316277	55.511765	72.705521
YAL024C	LTE1	3.407461	3.612257	3.886162	3.981927	5.906971	5.516701	4.888143	4.923692	2.938405	3.088055	3.462523	2.564706	2.822623	3.009826	3.117704	2.534157	2.661167
YAL025C	MAK16	37.67284	51.895107	38.949341	63.254936	66.935722	73.353249	49.041531	45.122364	29.402092	35.934898	53.132435	40.001755	27.613865	28.823912	29.046085	26.142406	28.690973
YAL026C	DRS2	15.618104	17.080244	17.054602	24.21032	26.855835	26.17902	19.304155	19.490696	13.872145	14.401247	17.485298	15.293383	15.31516	14.663584	16.198301	13.183749	13.255021
YAL026C-A	YAL026C-A	3.410225	3.401436	3.180439	5.257463	6.119164	6.993296	4.960193	4.435614	3.404723	6.386424	4.435706	2.467406	3.110603	4.592072	4.240413	3.28994	2.261576
YAL027W	SAW1	12.731698	13.106884	12.333871	28.938513	27.304754	27.465948	17.598061	18.4561	11.319559	15.032654	14.749235	11.347812	10.095829	9.462362	10.169949	7.918249	8.692867
YAL028W	FRT2	2.447254	2.560656	2.521651	6.51215	4.742646	4.979019	2.539748	3.174764	1.980193	2.908908	2.356817	1.760294	3.316022	3.183359	5.003198	2.390385	2.745353
YAL029C	MYO4	13.99561	16.064419	15.01197	22.016104	20.938536	23.545412	18.334385	18.269466	12.159928	13.614906	14.757628	12.41642	11.01854	12.556382	12.403589	10.812732	10.593091
YAL030W	SNC1	128.685776	124.244377	139.529083	248.393188	226.857056	216.093872	133.362625	158.449554	126.39875	120.871231	104.048241	119.493645	138.819519	124.921783	125.312622	116.523758	123.306183
YAL031C	GIP4	13.025562	13.790894	15.262098	16.847853	17.899418	17.86797	14.865997	16.932283	11.988179	12.094378	10.471766	11.426306	12.729194	12.017044	12.465015	10.097098	11.263972
YAL031W-A	YAL031W-A	2.975128	3.102245	2.814767	2.763444	3.438978	3.791993	2.775591	2.779488	1.598098	2.260611	1.719596	1.538002	2.089494	1.472318	1.988861	1.524143	1.681434
YAL032C	PRP45	13.367211	14.253695	13.095886	22.162855	20.517635	21.48173	14.845838	15.601027	9.563581	10.026684	9.789567	11.812437	10.072117	11.443898	12.598079	7.343185	10.010253
YAL033W	POP5	36.494854	35.036613	31.043541	64.430946	61.157555	67.685165	41.179226	43.39217	30.454096	31.489353	38.553135	26.257771	24.743248	26.323343	19.493698	19.775818	19.23744
YAL034C	FUN19	10.893416	10.826305	12.352128	14.428763	11.570605	14.217694	11.190305	12.1103	9.310066	7.866918	7.343716	8.671865	13.104805	12.40464	18.794319	11.069784	13.122285
YAL034C-B	YAL034C-B	1.796528	2.110016	1.570333	3.029038	3.208532	3.083698	2.137795	1.833015	1.303283	1.274809	1.833896	1.337781	1.471601	0.963155	1.793493	1.22631	1.563299
YAL034W-A	MTW1	9.051033	9.010563	7.642692	14.000217	17.176876	17.567257	10.492506	10.33116	6.632568	7.962874	10.042975	5.612887	5.69404	6.78588	6.331329	5.260019	6.860392
YAL035W	FUN12	50.577145	56.050026	49.132885	85.110031	80.242424	87.779488	70.7397	69.201988	43.905468	40.091095	43.499874	45.024914	38.155933	39.166019	37.67366	31.578617	35.922512
YAL036C	RBG1	65.526649	76.933968	71.90831	96.696358	86.975891	93.713943	75.593666	81.828728	60.454338	53.227966	67.448433	68.430763	53.871037	59.385048	53.116207	51.474079	63.442696
YAL037C-A	YAL037C-A	2.111165	1.817041	3.685425	4.053221	7.379164	5.012751	4.200215	5.714599	1.144308	3.34159	2.364566	1.652976	1.663429	1.80951	2.985084	1.867134	2.624626
YAL037C-B	YAL037C-B	189.543869	239.209137	214.372421	352.47757	352.745453	417.334076	277.235382	267.500824	191.885162	175.169586	149.186218	176.101364	176.147598	165.530121	139.800949	135.495117	164.077377
YAL037W	YAL037W	6.87109	7.378331	6.907626	22.119024	15.905967	17.69524	8.387339	9.214587	4.465603	7.591744	8.049438	6.29903	7.0683	5.681975	6.747613	4.611717	5.899452
YAL038W	CDC19	1926.538574	2053.316406	1990.565796	3425.986572	2906.518555	3199.862305	2071.871338	2215.016846	1941.079712	1520.793091	1457.997559	1703.584717	1497.402832	1610.978394	1486.718994	1362.867798	1553.016357
YAL039C	CYC3	28.886753	33.711807	29.720242	52.793484	43.657913	54.86977	38.052608	41.242004	28.432289	23.979233	26.466499	29.541191	24.7988	24.366167	26.740263	23.824594	23.650631
YAL040C	CLN3	21.685467	25.27803	25.939161	32.655701	37.738491	38.078533	26.456142	32.696384	18.393	16.562445	16.61599	18.81665	19.258869	17.451157	18.946033	13.569099	16.428919
YAL041W	CDC24	15.510317	17.729952	17.683956	23.423336	26.961445	26.719082	19.503975	23.529856	14.872329	13.129551	13.774893	14.457078	14.558005	16.067305	16.097338	10.880368	14.182295
YAL042C-A	YAL042C-A	12.531726	12.854741	15.355236	28.341457	26.814501	25.348726	19.887903	17.973669	15.42341	10.153261	12.445316	15.34903	15.088931	16.856892	13.798104	12.108071	15.882142
YAL042W	ERV46	126.23452	130.061752	131.703751	226.540115	233.064209	286.677551	186.130386	202.773987	137.96431	109.965248	120.319473	135.66864	134.551407	138.640594	129.291412	113.761238	141.896133
YAL043C	PTA1	15.676318	18.155317	18.434376	24.891113	23.289097	28.302639	18.759247	20.70277	16.971642	12.436965	11.069757	16.402271	16.590887	16.366055	17.113855	12.731261	15.71244
YAL044C	GCV3	391.388672	420.767609	517.956116	554.066467	539.277893	591.32489	477.759003	503.913696	463.61084	386.81015	525.462219	410.234894	335.622528	438.663055	354.590302	331.355225	414.140228
YAL044W-A	YAL044W-A	52.459179	47.321167	49.098068	106.023125	89.161407	83.771767	56.187107	63.75346	44.873589	59.265697	52.679794	39.524128	43.647434	42.23452	41.012394	38.753979	33.343582
YAL045C	YAL045C	35.011238	32.212887	39.621567	62.059021	60.616848	60.48177	41.34758	42.504448	34.42268	42.512791	41.935272	34.409966	32.681572	34.128223	33.04211	31.299992	31.263899
YAL046C	AIM1	71.889389	66.301811	75.079941	128.201782	134.444885	121.842369	77.642433	87.302689	73.664719	66.270691	71.650681	65.824646	62.606819	71.692902	59.215855	54.398232	58.927956
YAL047C	SPC72	3.920846	4.767221	4.978345	11.193264	11.621448	10.287705	7.208117	6.853203	3.982294	4.461052	5.656283	3.950548	3.926302	3.450179	4.734465	2.477753	4.036292
YAL047W-A	YAL047W-A	0.178529	0.215803	0.28958	1.280954	0.83421	0.81541	0.345873	0.415326	0.437935	0.299335	0.177776	0.259841	0.082761	0.200317	0.130193	0.406586	0.255056
YAL048C	GEM1	9.856843	9.643103	10.063614	20.407183	17.121145	17.427517	11.422045	13.655748	9.384621	8.830101	7.716701	9.016143	8.97672	9.368526	9.188923	8.643907	8.981546
YAL049C	AIM2	67.003998	64.831329	71.875511	114.522118	113.353874	108.907196	84.207466	89.015694	63.029579	70.114655	63.965408	59.720535	61.564362	61.543301	57.101357	52.088387	59.908314
YAL051W	OAF1	8.05716	9.011165	8.051777	14.889622	12.656204	14.782796	10.497768	11.058125	6.349234	6.72538	6.200117	6.405022	6.626107	6.862614	7.928371	5.827945	6.486694
YAL053W	FLC2	74.631447	81.317551	76.250984	128.805557	132.524994	102.843597	89.479843	93.556992	64.607559	64.289101	70.396881	71.288445	65.250854	65.364494	65.900879	66.807953	68.356041
YAL054C	ACS1	10.340316	12.777055	11.854841	19.106075	18.132595	20.431852	12.194072	14.318307	9.766995	9.40685	9.509537	11.439359	11.974483	11.356105	11.991311	12.644247	12.020089
YAL055W	PEX22	18.312336	21.688862	16.92728	44.269997	45.894852	44.954876	24.905731	29.696308	19.247786	20.658178	24.522423	17.446335	18.275818	14.897063	17.778336	12.897901	19.829708
YAL056C-A	YAL056C-A	0.737258	0.867419	0.983493	0.816305	1.40044	1.476714	1.307121	1.588095	0.537927	0.964719	1.273421	0.977739	0.792681	1.302358	0.980272	0.795965	1.355561
YAL056W	GPB2	21.553078	23.044975	23.279314	35.866245	36.135094	32.804485	24.921642	29.705378	20.244133	19.983402	21.259827	19.066675	20.79813	19.191359	19.665833	15.892793	16.708
YAL058W	CNE1	17.294094	18.637331	18.309376	24.784372	26.812887	28.347811	21.964458	24.782574	16.389439	20.608776	20.884706	18.399979	18.648911	18.864426	20.11714	17.495787	17.734007
YAL059C-A	YAL059C-A	0	0.337216	0	0.543623	0.210892	0.10794	0	0.127296	0	0	0.276586	0	0.051808	0.027808	0.105324	0.074454	0.128815
YAL059W	ECM1	35.168053	39.004028	34.792732	42.791714	47.77132	40.812702	41.807312	38.201111	25.344454	34.826427	44.374485	31.544222	23.970224	28.580906	26.459568	25.379036	31.307985
YAL060W	BDH1	134.920578	145.300156	164.301804	205.735809	164.862808	200.520386	167.904343	197.228027	136.37822	135.670334	142.88681	105.243034	110.734894	128.768051	110.250061	87.135971	101.031021
YAL061W	BDH2	10.948341	11.234482	13.176771	22.874121	21.842466	27.845491	17.656429	18.485647	13.927204	11.158294	8.804304	12.967621	16.280735	16.285006	19.609297	12.97667	15.092399
YAL062W	GDH3	4.439096	4.299405	5.612628	8.630276	7.093688	8.68055	5.109396	6.299654	5.435999	5.459591	4.340225	5.420373	6.393493	6.447929	9.241682	7.682612	7.322984
YAL063C	FLO9	3.606329	3.980154	3.296462	5.392771	5.754546	6.332501	4.356656	4.201773	3.132957	2.66969	3.009524	3.333471	2.987474	3.53789	3.65731	2.965968	3.500012
YAL063C-A	YAL063C-A	1.628663	0.915808	1.222045	5.726497	2.824728	4.634755	3.166645	3.324641	1.49227	1.060312	1.678821	1.77398	1.957235	2.322097	0.968652	0.74116	0.898353
YAL064C-A	TDA8	2.647564	3.594723	3.644951	6.599219	7.908646	8.563169	6.318679	6.575899	3.584779	2.446612	3.884233	2.930331	4.158584	2.256086	3.500232	3.109215	2.365882
YAL064W	YAL064W	0.392334	0.289519	0.120014	2.168598	1.905868	2.210135	0.819961	0.323981	0.079903	0.393508	0.533926	0.399894	0.166306	0.394911	0.286374	0.039287	0.511383
YAL064W-B	YAL064W-B	2.90511	2.940093	2.183963	3.682806	5.661489	4.526149	3.724967	3.87195	1.460804	2.414016	1.812844	2.922571	3.122314	2.324692	1.937874	1.205878	1.301043
YAL065C	YAL065C	2.563512	2.464256	3.593079	3.625991	3.916935	3.32199	3.626886	3.459297	2.030082	1.786261	1.696174	2.926696	1.873353	2.363728	2.471714	1.90702	1.627435
YAL066W	YAL066W	0.230036	0.294005	0.191715	1.239705	0.912325	0.380336	0.075432	0.401358	0.068589	0.223029	0.318788	0.215098	0.068173	0.156602	0.501285	0.297015	0.204072
YAL067C	SEO1	1.700225	1.886986	2.566175	5.624409	5.684469	5.663105	2.876816	3.778355	1.966578	2.238179	2.309892	1.871204	2.489471	1.981332	1.877279	1.524994	1.825675
YAL067W-A	YAL067W-A	0	0	0.015466	0	0.12073	0.127524	0.327843	0.394745	0	0	0.011976	0.090316	0.093547	0.551436	0.085878	0.111904	0
YAL068C	PAU8	0.162712	0	0.050998	0.126095	0.244488	0.275294	0.130267	0.094249	0	0	0.145616	0.035946	0.093576	0.180915	0.273973	0.031857	0.019557
YAL068W-A	YAL068W-A	0	0	0	0	0	0	0	0	0	0	0	0	0	0	0	0	0
YAL069W	YAL069W	0	0	0	0	0	0	0	0	0	0	0	0	0	0	0	0	0
YAR002C-A	ERP1	260.072937	245.304184	278.473541	433.214569	444.112762	418.049042	290.228027	350.743713	229.284058	264.122742	285.474091	206.286835	212.647064	228.042923	180.735886	185.911942	195.515488
YAR002W	NUP60	28.292713	31.18325	29.709576	41.049545	41.179924	42.073551	37.833317	35.664261	24.761621	27.110703	31.367012	24.761177	21.54228	20.06711	22.668051	19.291115	23.447245
YAR003W	SWD1	30.176294	29.37195	33.245586	45.544296	53.153362	45.751343	37.397667	45.78915	29.517061	33.862164	34.430008	28.545979	30.767729	31.735125	25.624966	24.761936	27.964064
YAR007C	RFA1	23.719419	24.127234	26.942099	41.263958	53.820969	46.458729	34.052235	38.383675	20.276611	22.811935	22.064163	18.142954	18.982481	17.797165	18.395752	13.388926	19.163065
YAR008W	SEN34	18.147823	17.584274	18.944479	25.88616	32.442593	28.192039	20.196276	24.966927	14.302212	15.949466	19.117067	13.431072	14.438566	13.167169	11.463713	8.620013	12.532191
YAR009C	YAR009C	15.919911	18.310528	18.415653	42.09819	41.094387	39.340031	16.896683	21.465729	10.585922	10.827082	11.704657	11.368723	10.537549	11.07947	13.219125	7.883659	13.333065
YAR010C	YAR010C	26.603724	30.765985	28.726582	44.757576	37.903687	35.546982	28.677448	32.943214	27.447357	24.38969	25.753496	29.653017	29.553131	28.509558	25.214888	25.425182	22.309244
YAR014C	BUD14	27.26679	28.688173	32.835678	35.735168	40.18861	38.492756	29.687716	32.770954	22.532036	22.421909	25.691481	24.475658	23.516584	22.003344	23.665567	18.195091	22.650667
YAR015W	ADE1	221.974228	228.349838	266.19696	330.93866	360.460724	348.52887	277.119659	290.818451	239.303543	198.178345	259.531311	200.787338	163.577087	203.421738	163.584106	167.193329	195.083069
YAR018C	KIN3	9.528755	10.266483	10.406404	18.027639	29.450741	22.884661	15.730634	18.078709	9.040076	10.838178	12.22447	9.042337	7.294775	9.166418	10.726829	6.668762	8.609915
YAR019C	CDC15	4.647385	4.731604	5.728453	8.312797	8.374755	9.330804	6.07901	7.13879	4.662545	4.096805	3.673977	4.152877	5.307884	4.520995	5.510816	3.563185	4.683904
YAR019W-A	YAR019W-A	0.852533	0.860172	0.8121	1.472395	1.414497	1.479331	1.199425	1.060794	0.611806	0.621077	0.591499	0.472363	0.873485	0.662124	0.726117	0.52575	1.297204
YAR020C	PAU7	6.588981	5.266201	6.072164	7.880798	8.758792	10.384118	5.623822	6.21117	6.495612	6.52712	4.710742	5.980528	5.325905	7.341036	5.954384	5.478257	4.399769
YAR023C	YAR023C	3.544243	3.72705	4.810621	8.580633	6.947522	5.826418	5.553282	6.588685	3.100178	4.418181	4.054805	3.242851	3.975359	4.488946	4.27972	3.245872	3.855502
YAR027W	UIP3	71.111481	70.421211	71.587646	135.666138	127.237656	115.317886	79.975883	94.448021	58.142441	90.928215	86.20433	54.421719	64.599014	68.067207	74.483635	61.756561	56.432442
YAR028W	YAR028W	21.41544	26.174309	20.588379	70.738533	43.081326	44.214779	22.83918	26.647472	16.705383	20.087051	21.026247	19.47142	18.624376	19.55513	16.663754	15.109611	16.384043
YAR029W	YAR029W	13.196449	13.227283	14.855417	23.441702	15.321441	21.36834	12.911157	16.17415	12.177487	12.824836	13.34203	11.363902	13.753796	11.61497	13.61332	11.33736	11.920438
YAR030C	YAR030C	5.635879	6.879617	6.880143	11.552902	8.738889	12.095627	9.629036	7.010924	6.111282	6.442891	8.103909	5.826732	6.107051	6.03996	6.262046	5.368248	6.42127
YAR031W	PRM9	7.597876	7.856454	8.94331	14.815687	12.546239	14.373985	9.103329	10.647914	8.149728	8.111971	8.676917	7.586692	8.339541	8.250528	6.874103	6.757216	5.967027
YAR033W	MST28	16.631496	14.6199	16.536652	33.002789	27.066471	31.269669	19.651991	21.482391	17.729261	20.111818	20.986921	14.742812	17.264463	16.756287	15.588291	14.672723	14.27188
YAR035C-A	YAR035C-A	0.749306	0	0.489747	0.395867	0.591777	0.720931	0.719401	0.652761	0.267221	0	0.267079	0.505928	0.208053	0	0	0	0.195914
YAR035W	YAT1	1.911088	2.244275	2.628831	6.372977	5.927265	5.847045	3.307854	3.471489	2.676116	1.928532	2.209621	2.548619	2.445189	3.10318	2.306922	2.153575	2.900778
YAR042W	SWH1	5.725611	7.540955	7.080976	11.696306	9.628714	11.164618	8.105103	9.410477	5.111798	3.993882	4.435837	5.84918	5.032889	5.166523	6.441742	4.938245	5.067575
YAR047C	YAR047C	1.533556	1.700032	1.599413	3.71505	2.447747	3.292015	1.697629	1.799152	0.694665	1.685872	1.292259	0.981935	1.031121	1.781376	1.3347	0.866885	1.373154
YAR050W	FLO1	2.431555	3.091146	2.729375	6.678404	6.232542	9.429778	4.044396	4.677624	2.820397	2.006793	1.745155	2.574548	2.519912	2.925517	2.32725	1.8652	2.195816
YAR053W	YAR053W	5.577964	4.495653	4.958614	7.67448	10.043965	8.168263	4.822131	6.797701	4.700656	6.618114	7.919731	5.291312	3.893904	6.1222	5.393914	4.076539	3.864606
YAR060C	YAR060C	0.682235	1.057333	0.899385	1.956722	1.257577	2.395024	1.200855	1.803588	0.617351	0.608171	0.312237	0.508187	0.797789	0.396691	0.852481	0.228898	0.407352
YAR061W	YAR061W	0.423315	1.160654	0.52547	1.8016	1.525487	1.937296	1.157354	1.115986	0.839611	0.537678	0.583254	0.587992	1.047675	0.720266	0.46502	0.422448	0.392188
YAR062W	YAR062W	0.833159	0.991047	1.057312	2.325557	1.905504	2.592076	1.401011	1.700219	1.283187	0.452719	0.652263	0.900049	0.650506	0.880569	0.798024	0.318379	0.377327
YAR064W	YAR064W	1.626648	2.2698	1.115448	4.881986	2.287261	3.002028	2.487256	1.767962	0.597113	0.938278	1.241295	0.86072	1.071921	1.127297	1.208094	0.48581	1.263604
YAR066W	YAR066W	3.883549	4.144678	3.384728	9.862089	7.525666	10.381723	6.567036	6.274264	4.306909	3.546836	3.350576	4.543196	5.077571	4.233339	3.704	3.63107	2.917266
YAR068W	YAR068W	2.907752	4.983419	4.334623	12.880774	7.121345	11.018332	7.035457	6.50681	4.567573	3.206324	2.27082	4.659912	5.364277	4.75169	4.05578	3.98629	4.473145
YAR069C	YAR069C	0.536886	1.347646	0.654862	4.914181	5.39729	3.772605	1.517957	1.567669	0.792971	0.876043	0.676178	0.561715	0.565371	0.595542	0.409158	0.149217	0.669021
YAR070C	YAR070C	0.908031	0.568145	0.390818	2.692089	3.889294	3.019131	0.959471	0.964166	0.468597	0.519178	0.329402	0.526694	0.538484	0.459416	0.048143	0.189674	0.290584
YAR071W	PHO11	9.643519	8.579884	8.333986	21.053566	24.566299	22.021744	11.654945	13.344053	7.975271	8.557827	9.068895	7.403707	7.928916	8.204309	7.854241	5.703622	6.708379
YAR073W	IMD1	0.74014	0.991527	0.526293	5.651068	7.366981	6.780414	2.683807	2.324697	0.772464	0.341788	0.984932	0.724762	0.603219	0.662516	0.599726	0.807671	0.608506
YAR075W	YAR075W	0.3006	0.401607	0.375903	4.200389	4.676566	5.300581	0.821934	0.594916	0.505696	0.433226	0.844977	0.330796	0.558713	0.494491	0.424179	0.316585	0.612492
YBL001C	ECM15	309.972809	331.029968	352.016693	574.29126	624.617798	445.700684	341.622833	385.179565	290.732849	373.855255	351.574646	259.308319	275.015625	285.55249	269.00528	258.373901	208.257065
YBL002W	HTB2	617.793152	626.353821	725.255188	1135.109131	1278.4823	1037.003662	763.419556	850.997253	506.818481	577.209045	643.137695	375.276611	337.23764	399.693909	300.326172	216.53334	380.408295
YBL003C	HTA2	268.801605	285.029999	320.412506	687.561462	988.670532	631.991821	477.650635	427.67334	266.19577	399.158173	437.488892	194.85672	145.952682	204.290497	149.364944	122.762268	176.196426
YBL004W	UTP20	6.822063	8.156323	7.281898	11.855402	7.933172	11.65591	8.189751	8.645945	6.006808	5.254797	6.785511	7.169701	5.691414	6.829919	5.118479	5.012401	5.665549
YBL005W	PDR3	12.25921	12.757669	13.26684	17.768675	18.854284	17.935783	11.999753	13.221592	9.04347	9.509861	8.683373	9.764687	10.522988	10.512692	11.715623	7.93259	10.7362
YBL005W-A	YBL005W-A	3.139917	4.625719	3.254014	8.041895	6.934584	4.593408	3.502542	3.79591	2.72575	2.989284	2.676447	3.628074	3.389107	3.027839	3.338989	3.085779	2.905195
YBL005W-B	YBL005W-B	25.946329	30.377968	28.696404	59.194595	55.240231	47.560123	23.344505	28.155243	17.53964	17.551117	18.260176	20.153248	19.444542	18.977139	25.39155	16.89603	23.127365
YBL006C	LDB7	59.937622	65.390831	60.438896	146.687637	124.289757	128.439987	87.106987	92.698174	64.922188	64.942619	73.848984	64.858688	56.702541	55.942856	51.149307	44.398113	53.05547
YBL006W-A	YBL006W-A	0	0	0	0	0	0	0.000663	0	0	0	0.00097	0.039723	0.000523	0	0	0	0
YBL007C	SLA1	29.403467	29.654018	31.703127	48.527264	52.002808	59.738792	41.120972	46.579868	27.894949	22.499231	23.387562	22.870224	24.949999	26.584135	29.63348	20.899868	24.26549
YBL008W	HIR1	8.433555	8.832305	8.862335	12.967603	12.225533	12.288272	9.126232	10.961715	6.849279	6.228706	7.872037	6.912097	6.375033	7.230588	7.166656	5.794547	6.373403
YBL008W-A	YBL008W-A	1.583538	1.793684	1.788066	3.311567	3.735447	2.754845	1.568977	2.774894	1.427961	1.675166	2.238602	1.552049	1.106481	1.198046	1.708424	1.492918	1.861823
YBL009W	ALK2	9.90093	10.51771	11.354259	14.239463	16.811266	18.817667	14.166948	15.66659	9.915575	9.193017	9.443214	7.92418	8.087445	8.45885	7.624351	5.701246	8.584759
YBL010C	YBL010C	12.952764	13.986719	12.541986	20.237133	25.429035	23.432123	18.315229	18.258207	9.893825	12.864228	15.107681	10.052114	9.253276	8.589805	11.469693	6.243499	10.879532
YBL011W	SCT1	19.283411	20.636696	23.780163	27.671923	28.214483	29.501482	25.889275	26.673796	19.721153	17.809395	18.505379	17.839424	19.764837	21.163946	23.138891	15.527512	17.264101
YBL012C	YBL012C	4.15892	4.75476	6.496491	5.811363	5.627814	6.754505	5.807396	6.281553	5.261672	5.076437	3.62809	3.288713	4.44175	3.835276	4.320558	3.108536	4.012073
YBL013W	FMT1	1.653345	1.10472	1.80183	1.765974	2.461118	2.920438	1.862409	2.785105	1.958539	0.773361	0.570712	1.152117	1.459162	2.146115	1.71182	1.376057	1.351157
YBL014C	RRN6	6.271835	8.090807	7.5562	10.726593	11.773542	10.758897	8.79607	8.721267	5.940166	6.515628	7.374155	6.253585	5.91591	6.35061	6.428044	5.241893	5.748098
YBL015W	ACH1	27.388456	34.312637	33.190685	44.298077	41.637703	40.847057	24.930836	31.683458	26.184036	16.281984	14.128808	24.153206	24.255835	22.135387	35.956257	19.547323	28.49317
YBL016W	FUS3	26.631155	30.463612	31.150564	44.561031	38.065125	44.88879	27.012682	31.742773	23.746698	20.412603	23.718706	26.585438	19.352581	21.31012	17.056719	15.022858	20.737911
YBL017C	PEP1	22.750847	25.211092	23.838415	37.808041	39.865406	39.693878	29.637207	30.984232	18.603401	18.256369	18.66423	19.68886	19.226883	20.005722	21.594124	17.606262	18.890116
YBL018C	POP8	38.112717	48.520241	44.839478	91.826187	114.061813	91.591751	52.35289	54.478542	41.879189	44.202904	60.390781	44.279343	31.377661	39.71875	34.547283	29.92137	39.342674
YBL019W	APN2	7.319105	8.264649	9.026272	14.588624	14.169788	14.49845	9.960164	10.773193	7.069409	8.776321	8.501703	6.802838	7.297662	7.614823	8.495893	6.185338	6.586166
YBL020W	RFT1	31.475405	34.02924	34.282631	53.541302	55.849342	52.774048	37.754238	41.246159	27.313202	34.292702	35.556225	33.100571	28.283939	29.987333	28.944355	24.067368	31.046829
YBL021C	HAP3	30.642799	34.17728	31.654139	53.763279	43.006355	50.777843	38.00005	38.087601	27.784334	28.077717	29.517128	32.259232	24.891958	23.82745	20.566038	24.878731	21.996754
YBL022C	PIM1	20.267183	21.152634	23.155857	30.125788	32.096653	38.333153	26.36689	26.557835	17.427074	18.828236	18.503099	16.904018	15.717958	15.920732	19.753468	12.213939	14.150089
YBL023C	MCM2	8.720641	10.51165	9.785314	14.656864	19.185265	16.059477	13.480069	15.671785	9.015911	8.544998	9.264013	8.327631	7.427426	7.80015	8.482708	5.135399	6.881114
YBL024W	NCL1	40.466785	47.051056	42.305302	48.856812	50.710838	49.433338	49.648071	50.284336	34.625778	35.21175	40.760727	36.067207	29.450468	31.995859	30.715555	24.888872	30.623262
YBL025W	RRN10	18.895315	19.036467	17.897764	37.090286	36.032806	36.491962	21.880495	27.554323	16.129164	20.292068	19.176785	18.77573	18.667871	18.6991	20.054272	13.697514	17.797798
YBL026W	LSM2	107.153633	105.597511	113.927193	216.452621	222.648224	198.897797	130.381577	149.676651	91.057564	118.755737	124.19043	81.497787	80.795044	84.994347	74.264603	62.299042	65.996841
YBL027W	RPL19B	1464.804565	1436.341431	1469.116089	2064.979248	2020.737183	2130.556885	1998.753418	2055.021484	1388.00415	1676.866699	1892.187012	1283.729736	1127.612915	1266.489014	1112.585815	795.837341	1133.058716
YBL028C	YBL028C	61.865055	76.993484	67.547737	95.218002	107.470299	96.641373	83.791031	73.188721	46.288273	70.077927	115.474991	56.616211	39.937279	47.365616	50.082062	39.519325	46.179852
YBL029C-A	YBL029C-A	73.556473	78.964851	82.279968	119.111412	112.082336	104.413864	91.082634	94.517067	78.823441	95.839706	91.399017	63.978062	64.951134	69.209518	70.090904	64.655968	56.589165
YBL029W	YBL029W	18.097315	18.196371	18.005491	25.841345	29.14554	25.938313	20.722725	21.749666	17.093866	19.145056	17.975004	14.70003	17.376379	15.495636	15.422362	13.553568	13.572723
YBL030C	PET9	309.399475	363.147858	356.475067	427.664276	462.364197	531.758484	399.953583	415.160675	351.612274	276.573425	254.920639	305.088348	264.801025	285.270966	320.715576	228.823685	305.604523
YBL031W	SHE1	9.525648	8.972029	9.395341	13.012891	17.585392	13.837563	12.482151	13.151509	7.46814	8.133659	10.38187	7.13305	6.972859	7.679235	9.4164	5.784434	8.626607
YBL032W	HEK2	31.576204	35.341846	33.922852	68.056778	70.737831	79.822433	52.655289	53.406582	33.700706	33.147018	37.029045	31.592403	25.260191	30.268755	31.179237	19.179626	32.935787
YBL033C	RIB1	34.703243	47.627476	36.277344	105.175499	102.263474	87.902611	47.266281	55.133999	33.830772	31.877136	34.178123	34.175121	29.265255	28.910061	29.509304	24.801916	28.070473
YBL034C	STU1	3.54809	3.891562	3.927046	4.935166	6.158535	6.341233	4.674356	5.4133	3.061633	2.902561	3.777959	2.915166	2.662971	3.093714	3.31092	2.775842	3.293859
YBL035C	POL12	8.436552	8.347624	10.183213	16.576456	18.12945	17.75746	13.10573	12.563471	6.655124	8.500923	8.559194	7.319524	6.657775	6.981179	7.60288	4.545122	6.809351
YBL036C	YBL036C	69.351624	67.237053	65.027924	91.609406	111.156364	95.816101	77.241028	80.896187	54.589355	69.91626	80.753639	56.915646	53.680325	52.502483	60.521038	39.825375	49.279305
YBL037W	APL3	7.147654	7.022704	7.648645	10.444736	11.789594	11.712705	8.344075	9.081244	5.93907	5.355426	5.950049	5.478243	5.416568	5.345774	6.455257	4.501761	5.224882
YBL038W	MRPL16	39.126575	43.828987	42.999702	75.711014	77.949776	80.21331	51.938137	53.290768	35.002621	45.642029	52.476414	33.223083	28.817421	30.092869	33.983559	26.738703	27.504292
YBL039C	URA7	67.224319	95.35067	70.969093	98.663437	86.165199	88.807533	81.398514	77.452789	63.272564	56.883141	79.097595	74.701065	48.195648	52.583447	44.988529	52.308502	57.76778
YBL039C-A	YBL039C-A	0.410513	0.483408	0.453713	0.477053	0.496754	0.268728	0.005946	0.252488	0.082609	0.166709	0.027647	0.478243	0.372298	0.171458	0.006756	0.042858	0.118939
YBL039W-B	YBL039W-B	24.371431	20.48353	24.643093	31.950962	47.067814	31.598938	31.381775	26.919546	20.942173	30.888948	33.556278	21.806276	23.188013	25.477901	24.644382	23.171839	15.881758
YBL040C	ERD2	124.810471	118.960548	127.667969	248.638336	276.975983	236.064133	163.527695	189.468552	117.812241	167.642288	176.910217	100.467003	111.997421	117.552025	103.037964	97.422073	103.543312
YBL041W	PRE7	150.821045	158.301575	158.495651	258.337738	257.269897	279.40799	203.335876	220.398621	137.252258	154.367508	178.006775	123.673027	124.320763	121.793304	125.370522	111.318817	115.032684
YBL042C	FUI1	54.005764	86.587555	59.80711	53.432537	36.63726	43.213966	55.599476	57.789326	43.850849	38.380714	50.099995	55.910507	38.111061	39.386318	34.167767	41.776752	38.163677
YBL043W	ECM13	20.358097	19.462025	21.246819	68.362343	61.12936	112.677544	27.659107	40.325031	17.82242	21.227694	20.616076	17.084703	15.855	13.172859	13.430695	10.839497	11.050351
YBL044W	YBL044W	0.222989	0.209495	0.398965	3.428804	1.676511	2.368499	1.569916	1.172652	0.307345	0.599847	0.549843	0.216037	0.195169	0.571972	0.329936	0.409891	0.335555
YBL045C	COR1	197.537491	207.720062	200.255219	221.036987	217.780228	225.056625	194.076752	226.893494	161.382568	139.971466	123.053841	142.795197	137.888092	138.296463	158.256409	104.316689	136.39415
YBL046W	PSY4	12.074923	14.394692	12.630022	26.470678	28.441969	26.42786	14.920501	16.527115	10.501412	11.945922	13.18488	11.886331	10.184282	10.244306	12.804799	7.666833	10.523431
YBL047C	EDE1	27.539675	27.46611	29.03484	40.813473	49.118366	49.430241	36.525421	41.827908	23.546185	21.036766	19.479935	21.411507	23.865685	24.321039	26.194368	18.871901	21.002741
YBL048W	RRT1	12.237852	11.675839	13.993391	15.463811	19.495602	16.447784	13.509097	9.850879	7.165097	12.55486	9.475722	9.653012	12.044233	11.688962	18.709087	17.806057	17.991823
YBL049W	MOH1	25.70204	28.704533	29.311676	22.78614	25.962088	19.834265	15.682181	15.192123	18.672712	21.902811	17.506281	22.915417	26.09651	27.623392	45.775074	50.473797	42.726917
YBL050W	SEC17	75.089043	70.054337	75.717964	152.92038	150.051193	142.78508	93.192574	104.597076	64.314163	85.232178	84.245949	57.72773	54.084595	57.68885	60.70845	46.684067	52.685246
YBL051C	PIN4	26.487509	27.752953	27.293974	40.693687	35.278236	42.221138	31.516552	34.619335	22.190184	21.433189	21.556698	21.468523	21.276548	19.587032	26.970428	16.558405	21.536112
YBL052C	SAS3	7.398573	8.117386	8.68056	9.099148	15.35531	11.347608	10.72556	9.632012	6.24659	7.882518	9.995933	5.980556	6.534037	7.016625	7.425088	4.669568	6.370879
YBL053W	YBL053W	0.797743	0.481991	0.739827	0.526703	1.042557	1.291622	1.156688	0.678181	0.624209	0.639669	1.021544	0.79523	0.603863	0.730955	0.404169	0.205042	0.726807
YBL054W	TOD6	14.027317	24.425825	15.723226	27.222942	15.87678	20.120399	17.796738	13.038431	15.0586	9.04989	14.962793	20.209606	10.038512	9.737885	10.254627	16.293863	12.490578
YBL055C	YBL055C	20.016737	27.343016	23.423698	49.922668	36.051556	38.749489	28.248085	27.653402	20.917181	20.131445	22.302101	23.078041	16.591188	19.122194	14.791631	15.506422	14.39409
YBL056W	PTC3	87.220451	91.507446	99.471809	147.054474	148.183136	134.71109	103.339211	118.672493	81.630142	89.775696	86.480171	74.219009	74.362419	77.305481	72.943863	59.477718	70.349556
YBL057C	PTH2	75.780663	78.847733	77.215439	163.810913	154.909378	142.541138	97.35601	109.248108	76.820778	81.936317	89.050659	68.981583	65.31781	70.843536	52.045135	57.951714	60.859798
YBL058W	SHP1	65.354515	62.407066	69.824844	121.794487	118.117081	138.084778	93.734543	98.685692	60.514805	63.147717	67.182182	57.024189	56.244324	56.02248	60.353943	43.039139	55.910507
YBL059C-A	CMC2	38.944874	37.992691	41.040977	66.659691	69.942856	72.990906	50.938553	52.929001	30.838491	39.499649	46.304649	28.564436	24.510849	25.864239	27.895224	18.808317	22.615219
YBL059W	YBL059W	14.234883	16.312689	16.402485	30.898945	32.097038	32.227081	21.240894	24.052719	12.360036	17.317369	18.390162	11.028175	11.028334	12.876207	13.423227	9.627517	10.634941
YBL060W	YEL1	8.946302	10.358937	9.548101	14.982705	17.873251	13.836967	10.994249	12.601996	8.183357	9.915504	10.951229	7.812105	8.358155	8.223862	8.790084	6.554905	7.997929
YBL061C	SKT5	20.196869	21.922663	21.582108	37.180016	45.667976	37.510159	25.473906	28.931162	16.033331	19.072357	19.713566	15.251385	15.2395	15.203954	14.413652	11.060124	14.945303
YBL062W	YBL062W	0.358748	0.488955	0.421625	0.970679	1.461226	1.747047	1.358173	1.149363	0.516548	0.60515	1.02155	0.173142	0.381342	1.074579	0.183357	0.144977	0.891161
YBL063W	KIP1	4.216882	3.806738	4.559351	4.595206	7.616827	6.168069	6.449837	6.184241	3.815848	3.869069	4.356989	3.128813	3.143271	3.608339	3.40906	2.071987	3.234562
YBL064C	PRX1	130.208893	125.710938	135.7444	130.653351	165.968552	111.113632	128.428421	133.053864	116.556381	148.835281	131.612167	111.612747	131.631332	129.672394	179.781937	157.862625	136.13266
YBL065W	YBL065W	0.507962	0.611385	0.76735	1.090896	0.724916	0.638855	0.468429	0.40962	0.562797	0.488603	0.16053	0.791704	0.696121	0.572677	0.856303	0.640715	0.862548
YBL066C	SEF1	7.15095	7.304276	7.836435	6.014884	5.988461	7.602292	6.162553	6.957095	6.463523	3.766864	3.9444	6.380562	6.169236	6.109115	7.957473	5.438863	6.201615
YBL067C	UBP13	14.847339	14.698899	15.276098	25.866249	22.778267	22.222797	19.605967	19.123688	12.836276	15.002275	16.409441	12.429785	12.433411	12.797921	12.78429	10.504053	11.563887
YBL068W	PRS4	33.571156	39.408138	36.294838	69.441513	63.04813	57.09129	41.102829	40.660851	30.163464	30.505331	36.895378	31.01869	25.258997	26.019608	25.531513	25.868597	27.848007
YBL068W-A	YBL068W-A	0.02361	0.002462	0.017772	0.003119	0.023199	0.023118	0.004271	0.01843	0.023801	0.024395	0.003031	0.017156	0.002143	0.028007	0.004222	0.003837	0.021241
YBL069W	AST1	16.765537	19.778933	15.883329	45.625889	24.397522	38.888321	19.371435	20.657726	13.642167	14.846554	14.732066	15.72231	11.183542	12.141157	14.014984	11.983979	12.828615
YBL070C	YBL070C	2.995799	2.877669	4.217959	6.704441	4.521408	7.975437	4.003309	3.942698	3.546425	2.976979	2.465335	3.862221	2.538451	2.464049	2.276167	3.108124	3.103826
YBL071C	YBL071C	24.197853	30.2047	30.746929	40.557152	39.159798	38.179848	36.024681	32.246704	29.33563	24.8452	29.08938	26.004318	26.574139	27.079189	26.727009	29.229967	27.230577
YBL071C-B	YBL071C-B	7.023544	6.709804	7.241131	11.222445	11.459756	10.933249	7.318951	7.590963	6.693424	8.220928	8.431026	5.636607	6.416696	5.293735	5.884448	6.943588	6.06793
YBL071W-A	KTI11	72.696487	84.709045	85.891304	109.934029	102.799438	111.715759	84.16581	89.039688	72.181244	61.87941	74.087502	82.328262	73.8489	70.134308	72.654289	70.838295	74.97554
YBL072C	RPS8A	1603.820557	1600.122437	1677.164429	2112.773682	2198.587646	2312.628174	1978.613403	2083.889648	1519.341309	1812.634155	1950.446655	1394.334106	1270.707397	1403.340332	1241.209473	1107.20105	1329.589355
YBL073W	YBL073W	0.719842	1.393379	0.828346	2.449308	1.247877	1.168239	0.897448	1.618238	0.86628	1.331054	1.432745	0.460822	1.130731	0.781186	0.691702	1.24008	1.301479
YBL074C	AAR2	4.989026	5.52201	7.006817	8.150597	10.859278	8.93556	9.248806	8.1091	6.059175	6.227255	6.832896	4.94142	6.705152	6.206864	8.197964	4.508137	6.310274
YBL075C	SSA3	13.426165	12.578571	14.852173	15.700958	17.764645	19.939762	16.058928	16.195238	11.632621	10.241536	11.292884	11.25615	12.533161	13.469959	18.034693	14.856321	14.624964
YBL076C	ILS1	130.46582	148.379883	139.943497	269.835968	255.205597	252.703308	158.847504	172.803314	113.491249	115.743759	120.597725	109.354568	98.137466	104.751129	93.229469	83.10025	92.57151
YBL077W	YBL077W	7.025691	8.472904	8.060324	15.117744	16.120483	20.779722	12.369071	12.983467	6.600796	8.358593	8.686789	5.887844	5.159398	6.330904	6.0465	5.793231	5.738007
YBL078C	ATG8	48.891262	44.427856	50.446762	90.623184	110.439522	74.940964	52.903553	64.493546	37.641609	57.239353	50.240025	36.014484	45.907955	36.924633	69.416893	46.72784	55.825207
YBL079W	NUP170	13.259312	14.157701	13.9704	16.763517	18.257957	21.323391	16.155426	16.493778	11.656956	11.032264	11.336614	12.56809	10.963611	11.595376	12.091479	9.744804	11.041809
YBL080C	PET112	7.513885	7.649695	8.244773	14.006973	15.319069	14.639345	10.073874	10.482624	6.897004	7.321351	7.00911	5.723607	6.152086	5.606852	6.679832	4.02998	7.295763
YBL081W	YBL081W	19.915545	27.458191	20.227268	37.506565	35.030315	47.756458	27.981325	33.655872	19.228695	11.300627	13.370586	23.019657	19.339073	15.708254	16.05286	13.94093	19.056868
YBL082C	ALG3	28.885031	29.013433	30.234833	55.822578	62.132244	65.96006	39.419846	38.534355	32.560879	23.592466	24.415169	33.741234	29.588343	31.748684	32.409988	26.111401	32.396645
YBL083C	YBL083C	0.815896	1.116083	0.985536	2.339496	2.614868	2.563381	1.900371	1.191403	1.110196	1.309514	1.284578	1.139263	1.114311	1.079516	1.464057	1.137527	1.626974
YBL084C	CDC27	9.738344	10.831368	10.565063	16.130039	12.85373	13.960413	11.750401	14.245839	8.060785	8.765555	8.633401	8.575923	8.928271	8.917038	11.033031	6.618557	8.626198
YBL085W	BOI1	13.415951	12.018744	13.911091	23.704998	28.429974	24.608643	18.47753	19.280445	11.607325	12.90558	13.451678	9.57357	10.639879	10.169826	11.385984	7.31172	10.238777
YBL086C	YBL086C	12.878484	10.481804	12.25114	20.033951	16.522696	17.72481	13.791596	18.740505	9.748532	12.405228	12.336331	8.893809	12.287388	10.566015	14.740559	7.057125	10.104198
YBL087C	RPL23A	771.665466	772.840881	810.734314	1136.630127	1071.371948	1181.671387	1013.393188	1058.066772	808.660522	845.033813	955.425354	725.8078	608.90686	715.145142	562.270691	572.267456	649.845398
YBL088C	TEL1	3.120341	3.429568	3.23311	4.269265	4.2449	5.452049	3.848732	4.143767	2.559665	2.689129	2.400112	2.435172	2.633771	2.818441	2.730687	2.283273	2.404001
YBL089W	AVT5	22.893887	25.847946	24.166842	55.187843	47.879951	49.522774	28.22921	33.874279	20.343378	23.615259	24.889374	23.074528	19.467636	20.836205	17.241787	16.534624	18.674368
YBL090W	MRP21	32.535015	38.804058	32.376789	74.252678	63.675964	67.775642	41.7906	45.33762	26.510166	35.816284	41.795006	23.821318	21.658833	23.376148	22.331718	18.064402	18.834072
YBL091C	MAP2	76.062057	77.249619	75.166512	168.947479	169.41452	162.658844	99.586288	107.31234	62.30917	75.05526	74.687988	59.16143	57.991055	58.535957	55.818649	40.558075	53.859032
YBL091C-A	SCS22	22.402205	26.71504	30.022268	56.575809	57.177284	56.53606	30.055189	32.417568	23.27696	26.780888	27.530243	25.187107	24.084805	20.283152	26.77742	22.221338	24.11314
YBL092W	RPL32	2257.744385	2354.166748	2228.925293	3108.718506	3254.1875	3339.282715	3049.276855	3031.647217	2349.86084	2448.333984	2762.251709	1988.192749	1823.873169	1964.141357	1704.677002	1525.487915	1876.292114
YBL093C	ROX3	40.916256	43.40863	38.54916	58.581829	62.152786	54.166939	38.62431	45.425884	29.524342	38.856087	43.187611	37.711956	33.524498	32.323139	35.351318	32.473816	32.911133
YBL094C	YBL094C	6.999375	4.338304	5.504883	11.073283	7.22674	8.8812	6.434558	4.187606	4.243166	4.890796	6.065694	3.044397	6.859099	6.252593	5.419903	4.280314	5.095377
YBL095W	YBL095W	42.987175	48.467808	44.662365	80.543495	79.349754	67.877716	49.343433	48.296703	42.345409	40.715736	40.455563	40.768902	40.373753	37.037483	36.111694	33.088917	33.054939
YBL096C	YBL096C	3.721644	2.414459	4.369239	6.336343	5.018788	6.047402	7.675825	4.651898	4.384089	4.524851	3.386281	3.694415	3.654557	3.12558	5.547231	3.261276	4.414701
YBL097W	BRN1	2.273915	2.928898	2.662849	2.8399	4.561127	4.011039	3.752318	3.67836	1.691355	1.964176	2.849587	1.816482	2.286733	1.960451	2.715461	1.481491	2.091437
YBL098W	BNA4	24.194664	23.180899	23.518436	81.64373	80.018074	81.953041	32.984051	35.416485	20.17812	27.252037	25.452724	17.819668	15.04231	14.659641	11.517999	9.669777	10.466853
YBL099W	ATP1	242.014069	277.640259	255.778915	326.590607	340.888092	328.056	264.983856	267.404144	226.269897	190.080704	167.767838	207.38298	180.742722	190.989639	219.647293	161.380676	201.840134
YBL100C	YBL100C	71.496696	85.200478	94.248009	102.162865	105.540581	91.470825	68.952957	87.181152	58.441692	62.638393	47.454025	51.130173	55.488853	50.886387	68.376129	45.655239	49.579453
YBL100W-A	YBL100W-A	0.330088	0.492085	0.30848	1.272453	1.001487	1.127295	0.521654	0.637176	0.452315	0.52031	0.466391	0.529425	0.579763	0.454899	0.335273	0.380563	0.325939
YBL100W-B	YBL100W-B	3.033225	3.531358	3.269799	7.113382	7.273201	7.320701	4.392128	4.336668	2.577639	3.355227	3.413556	3.138999	2.618764	2.941486	3.401353	2.547747	2.922362
YBL100W-C	YBL100W-C	3.576113	2.670557	4.14179	7.910229	7.190092	6.627511	3.873046	7.035237	1.978477	4.566675	2.074076	2.788082	3.08959	2.241273	2.006489	1.0325	2.037565
YBL101C	ECM21	9.023316	8.738075	9.704141	12.200963	12.954324	14.952853	11.130754	12.729479	7.786226	8.426785	6.148509	7.173424	8.849509	8.446409	9.303376	7.154067	7.142181
YBL102W	SFT2	83.541023	84.0271	90.161606	174.056992	198.187088	144.096436	106.184891	122.592743	76.038567	95.989571	86.883347	70.560036	78.915955	79.016289	79.109856	63.607635	75.322311
YBL103C	RTG3	19.581219	20.319601	21.606108	36.381626	38.896366	29.348459	19.682402	24.481621	13.973123	16.658203	16.3337	15.319036	15.265555	14.263947	16.798336	12.014904	12.774547
YBL104C	SEA4	5.9431	6.479064	6.732093	10.008027	10.907581	11.144825	7.990135	7.975286	4.963034	4.956537	4.548695	5.214059	5.547742	5.092039	6.349611	4.407216	5.052862
YBL105C	PKC1	10.207036	12.490803	11.886209	17.026203	17.593605	19.495745	13.757099	14.73099	9.223944	9.303483	9.644199	9.518313	9.005512	9.460589	11.152772	7.672523	9.161457
YBL106C	SRO77	5.677724	6.110487	6.007931	8.486978	8.892329	11.870212	8.029831	8.690754	4.974558	4.912704	3.943954	4.282859	5.57381	5.229361	5.381523	3.325967	4.867448
YBL107C	MIX23	23.761551	30.907614	27.599356	68.235176	72.533707	74.91449	41.415306	42.814114	21.708973	35.740139	35.325363	22.66053	20.628527	20.371902	20.638119	16.649197	17.846085
YBL107W-A	YBL107W-A	0.099314	0.174632	0.839304	0.291214	0.631435	0.352682	0.440714	0.987492	0.378357	0.307934	0.27444	0.256854	0.223585	0.211088	0.300274	0.288794	0.264881
YBL108C-A	PAU9	0.167884	0.045765	0.093472	0.406768	0.060091	0.283811	0.119111	0.083933	0.048822	0.150626	0.157009	0.065886	0.075557	0.203746	0.133901	0.465292	0.070464
YBL108W	YBL108W	0.123134	0.175	0	0.225575	0.23497	0.259503	0.178282	0.196294	0.067419	0.382503	0.166791	0.076622	0.105413	0.026121	0.201466	0.049188	0.047765
YBL109W	YBL109W	0.777696	0.924459	0.347936	1.041478	2.918571	2.479033	1.530924	1.36757	0.80738	0.835037	0.384431	0.985314	1.414216	1.276337	0.638874	0.337679	1.18672
YBL111C	YBL111C	3.937809	4.061235	4.881955	5.899686	7.034237	6.42876	5.715058	5.466873	4.002548	2.908815	2.875882	3.77414	3.874921	3.368187	3.580343	3.190364	3.415233
YBL112C	YBL112C	5.616875	6.326126	5.947386	5.985301	7.05835	7.931684	6.400845	6.169734	5.003636	3.36669	2.827563	5.138155	4.970871	4.587622	4.984236	5.038387	4.872211
YBL113C	YBL113C	11.098989	11.826048	11.117039	14.247007	14.628922	16.29188	12.370519	13.85912	10.961955	6.872953	7.375768	10.042014	11.181952	10.84533	10.80641	8.618399	9.764709
YBL113W-A	YBL113W-A	0	0	0	0	0	0.002538	0.000356	0	0	0	0	0	0	0	0	0	0
YBR001C	NTH2	21.318289	19.130804	24.007061	30.118605	33.566402	32.345806	25.360931	33.231693	19.324196	19.431913	17.755188	15.659206	19.498796	18.53207	20.533913	13.495755	14.709756
YBR002C	RER2	35.671658	43.2346	34.561871	53.621368	50.32896	52.337029	39.221539	38.296993	31.395767	31.376528	37.433941	32.631481	30.056551	29.22477	27.017769	24.610081	25.602448
YBR003W	COQ1	35.434933	34.551674	34.511913	52.325008	50.031403	49.736893	40.47876	48.379044	30.07185	33.471092	33.059826	28.772688	30.469532	30.836309	31.036734	23.312065	26.63555
YBR004C	GPI18	24.965897	29.542994	25.700613	65.452934	40.377079	48.280945	27.676416	28.908768	19.111576	24.855597	26.741949	24.304979	21.722057	20.770546	21.987597	22.586916	19.346958
YBR005W	RCR1	42.675301	47.97739	42.634903	109.363708	61.693096	82.172112	46.235363	50.454063	41.396816	41.006279	40.754265	46.053436	45.325638	44.90958	52.249886	45.588093	41.693195
YBR006W	UGA2	25.396915	25.522041	28.191845	62.707611	49.863132	41.841965	26.803736	33.627617	21.046804	23.654097	20.801708	19.19367	20.393253	19.59477	21.577265	17.649094	20.262516
YBR007C	DSF2	8.903649	8.444334	9.818198	12.284453	20.599958	13.665474	12.153553	13.02569	6.913114	7.167572	7.643455	6.484561	7.027093	6.40751	7.893349	4.717069	7.342183
YBR008C	FLR1	8.768217	10.485349	9.681361	15.889103	19.673155	18.372385	13.858743	13.450446	8.574747	9.006844	8.727657	9.594198	10.24763	10.585157	12.911652	8.226117	10.770004
YBR009C	HHF1	620.53479	649.435242	734.153687	993.149597	1444.579834	1031.113281	834.311707	825.985413	538.570435	641.680054	742.5271	442.41925	388.452911	436.256805	468.364166	305.011566	467.467499
YBR010W	HHT1	320.575775	323.023987	340.505737	695.119141	951.577881	643.024353	507.650543	435.612946	294.023346	452.165741	518.071838	281.517914	234.79126	283.261444	258.875458	204.317795	298.277313
YBR011C	IPP1	743.855103	757.74469	813.551392	1313.380737	1228.316406	1309.049316	878.270752	1022.160645	760.035339	622.003845	629.030762	669.025818	655.027466	698.238953	587.984863	559.063049	678.561829
YBR012C	YBR012C	17.377451	18.925583	17.30472	40.495266	60.266602	31.469406	13.046981	15.20626	10.115438	12.660523	13.41361	10.182917	12.343624	10.730335	8.801873	8.414707	10.889055
YBR012W-A	YBR012W-A	3.210709	3.44329	3.017921	4.022532	2.84706	3.056068	3.766912	4.321228	4.144715	3.702777	3.469179	3.764369	4.459543	4.280679	2.649831	3.702327	1.955876
YBR012W-B	YBR012W-B	20.064989	22.959181	21.984669	42.221436	40.925941	35.007515	18.648741	21.51335	13.803716	13.808125	14.310318	15.122445	14.681185	14.715891	17.687775	12.58959	16.594023
YBR013C	YBR013C	23.741182	22.594347	23.543571	38.063366	38.780376	42.905361	31.619635	29.334696	20.954605	28.406284	28.260216	21.065157	21.364483	24.912817	22.404181	22.440363	20.79192
YBR014C	GRX7	89.606667	86.430336	83.445686	132.420319	160.844543	132.210861	98.977837	101.496758	64.386452	100.113861	106.726997	58.185566	64.205528	64.399483	69.518188	58.788738	62.851627
YBR015C	MNN2	77.032036	78.242935	83.122765	100.150955	94.681671	101.073578	84.955933	98.889595	73.577065	71.826706	74.765327	71.460289	69.035507	70.227692	72.36087	62.921169	71.248123
YBR016W	YBR016W	183.08551	181.304214	179.00322	376.399872	275.3685	312.286835	205.279984	250.715744	172.067825	140.771606	139.305649	157.788071	157.298401	152.953308	147.035873	114.532936	147.117889
YBR017C	KAP104	31.63821	35.793671	33.636826	53.130527	55.23687	58.820957	40.380604	44.461205	28.436466	29.762663	31.780962	28.071922	27.622169	27.62112	26.050865	22.727856	26.412279
YBR018C	GAL7	2.817348	2.338014	3.40928	5.444574	3.681872	5.249259	3.950286	4.888664	2.872714	4.085214	3.318942	3.709313	3.742047	2.865242	2.71145	2.093966	2.640092
YBR019C	GAL10	5.130361	6.557574	6.462058	9.70208	9.565433	10.091152	6.298394	7.578924	5.091915	5.319883	4.948179	4.964712	5.176128	5.724903	4.688824	3.89933	4.015771
YBR020W	GAL1	4.217018	4.686855	5.146065	7.216545	9.042995	10.639459	5.174709	5.924496	3.493823	3.697664	3.428819	3.946465	3.650852	4.492994	4.370301	2.674798	3.891464
YBR021W	FUR4	35.982742	46.68383	38.123047	36.746235	34.302856	36.337669	38.857391	36.805008	29.333891	26.686686	32.200207	35.542297	31.52816	33.510994	30.901176	34.181561	33.633575
YBR022W	POA1	24.147911	23.6429	23.377769	51.929344	52.19418	48.219917	32.900108	32.984859	21.454458	28.37257	30.095694	19.218328	17.458578	19.073019	14.674464	15.571624	13.800131
YBR023C	CHS3	29.949451	30.499519	30.850281	40.431187	47.703838	44.860519	34.966923	40.355198	23.313847	24.255238	25.256083	26.26623	24.858152	25.931061	25.258257	22.288191	26.267282
YBR024W	SCO2	16.476398	16.842915	18.059599	28.988781	25.57881	26.419699	15.664598	17.808847	13.635807	16.575462	15.417261	12.619509	11.56518	11.755789	14.776009	9.770581	9.156431
YBR025C	OLA1	370.082214	377.707672	379.554108	515.710693	437.088409	556.890381	430.444885	463.191498	306.623627	330.383453	350.448395	279.906616	265.507263	280.694977	257.255798	225.394684	259.10202
YBR026C	ETR1	63.36182	62.52692	70.442749	102.846817	110.408806	94.924019	71.103828	76.095467	52.73415	68.600296	65.192566	50.009155	54.625896	52.13208	59.221394	49.189331	50.504288
YBR027C	YBR027C	7.039168	8.326502	8.999697	13.535988	14.777246	11.085197	8.986013	10.192837	6.499287	8.879066	8.241748	5.914404	6.569489	6.717575	7.375553	4.710155	6.864151
YBR028C	YPK3	26.092657	32.849194	28.483385	40.322918	47.207321	32.838833	29.855967	33.399441	22.444304	24.330486	25.381788	22.493649	20.770445	19.145435	19.693996	15.097962	17.533463
YBR029C	CDS1	72.188271	74.033455	73.066185	95.603401	113.825592	101.309296	93.279015	100.348244	64.704094	64.653427	78.25061	58.154942	51.051163	58.635738	52.764931	37.665359	58.836136
YBR030W	RKM3	15.576675	17.118662	16.24954	25.414577	24.232161	23.450882	22.119339	21.360924	14.835464	15.647993	16.879492	15.025305	12.187749	12.562209	12.830411	8.769504	13.548634
YBR031W	RPL4A	1013.724487	1162.049805	1102.783081	1833.065063	1767.771729	2134.62915	1651.598877	1646.506104	1234.565674	967.471985	1036.876221	1106.502197	932.227722	1083.782959	815.811157	827.373718	1074.206665
YBR032W	YBR032W	2.727705	1.79346	2.865747	4.963305	6.099232	6.557456	3.272011	3.618317	1.116176	2.038468	2.110728	2.439178	3.637341	3.392255	1.85802	1.836766	3.085179
YBR033W	EDS1	3.719273	4.319894	4.124862	7.033128	5.601149	6.796419	4.542979	4.668278	3.51811	3.29564	3.528708	3.21808	3.605539	3.66462	4.275045	3.326012	3.552821
YBR034C	HMT1	87.359253	128.518204	91.446739	128.999619	113.632507	104.792137	96.346336	92.702065	79.903358	75.73204	99.596596	100.617439	66.112885	61.163094	61.058178	82.605583	67.167824
YBR035C	PDX3	149.393295	159.842148	177.221771	335.389496	389.19223	283.629486	166.72998	191.507599	125.726845	164.186035	168.199799	116.10601	110.245232	121.357407	120.30442	93.635201	103.278259
YBR036C	CSG2	131.566956	142.702957	141.284149	292.546753	261.796051	260.418304	158.91481	182.27887	120.11274	128.726669	125.534531	131.121201	136.65921	123.541992	136.89653	114.514503	133.367111
YBR037C	SCO1	19.132177	17.635078	19.85421	33.896294	29.676258	38.546429	22.749468	30.159525	17.392735	17.8983	15.725988	15.277807	15.34683	13.937832	15.973887	9.901041	13.608145
YBR038W	CHS2	10.704459	10.891371	10.59841	21.424103	27.54899	24.978659	15.18875	17.972519	8.90355	8.192218	8.831483	8.953591	7.745553	8.67377	10.212434	5.964474	9.230924
YBR039W	ATP3	254.591751	261.817383	260.50943	269.455719	273.816376	242.856277	241.743042	246.675873	204.942017	218.051849	203.634674	184.621811	183.866913	175.57515	203.438416	165.368973	189.545029
YBR040W	FIG1	0.698882	0.913837	0.962918	3.756725	3.439613	2.56862	0.969736	1.365703	0.456465	0.77509	1.042907	0.813708	0.578887	0.862901	0.595423	0.114185	0.236271
YBR041W	FAT1	43.23103	43.0653	45.364197	67.441986	69.918716	66.607269	55.29565	61.79615	36.016136	42.832458	43.119995	33.85815	37.76186	35.860367	36.000294	28.403704	32.436291
YBR042C	CST26	29.868254	29.605936	31.403807	44.187981	46.333485	47.3456	34.680347	37.523624	25.934996	34.303795	36.21487	25.896042	24.302156	26.105892	23.940868	22.099218	22.669945
YBR043C	QDR3	23.785559	24.923286	27.406923	55.891476	70.009537	56.641865	33.292999	37.918404	20.166382	29.431078	24.746054	22.91157	24.29458	21.962778	27.936602	20.954676	22.129141
YBR044C	TCM62	17.105473	15.439445	17.62566	31.232191	31.460665	31.639952	18.819275	21.258213	13.545757	13.856209	15.389228	13.458561	12.623681	11.870765	12.586704	9.032019	11.441508
YBR045C	GIP1	2.671795	2.027878	3.184121	5.889327	8.418349	5.441609	3.713658	4.341137	2.156973	2.812889	2.353136	2.286872	2.209602	2.17354	3.34536	1.697315	2.086721
YBR046C	ZTA1	22.409422	25.623413	29.026588	75.593033	101.416382	58.47319	25.842598	36.291237	18.744762	19.257421	16.488955	17.274555	17.734221	17.496626	24.164482	14.88644	18.571381
YBR047W	FMP23	34.038422	37.335781	37.520077	112.770546	145.161804	81.498207	30.522141	39.155628	21.518057	32.97493	33.85112	21.523029	17.645248	20.301153	20.255451	18.790102	16.965607
YBR048W	RPS11B	924.22937	946.063904	1077.034424	1293.166504	1158.509521	1323.633057	1204.654297	1467.948242	1029.64502	998.697205	1018.375854	880.016418	857.658264	964.790039	898.725098	763.81897	940.987183
YBR049C	REB1	14.642674	14.392751	14.754296	19.724957	27.356131	22.310251	19.403521	19.378193	10.917243	11.982655	14.668473	10.881481	11.160843	11.263379	13.034047	7.209966	10.97308
YBR050C	REG2	1.36226	1.053293	0.945911	5.694979	5.261668	6.846288	2.267213	2.743032	1.958955	2.442088	1.617205	1.917123	1.391022	1.525491	1.699712	0.771076	1.36262
YBR051W	YBR051W	0.567924	0.467816	0.94419	2.345942	4.755188	2.175491	0.697803	1.100434	0.492615	0.799971	0.450788	0.520468	0.763328	0.775697	0.835873	0.143709	0.453405
YBR052C	RFS1	83.871033	82.004677	101.536392	208.176422	220.946533	202.998749	141.340714	161.155914	85.035454	123.962326	113.028969	68.853371	74.196404	76.503693	69.739471	53.968788	62.328072
YBR053C	YBR053C	60.954567	59.016705	71.575851	104.137367	97.598373	85.838181	71.301025	81.37056	58.845558	70.695335	63.479908	50.123463	55.098839	57.441135	65.222076	54.585342	54.835011
YBR054W	YRO2	106.301407	110.901207	102.841927	145.139633	20.832134	55.330738	33.727974	44.768478	39.754173	60.1105	44.57774	51.220585	59.11829	49.486927	94.806274	76.416359	65.701202
YBR055C	PRP6	10.366071	10.799376	9.839475	17.733217	18.332933	17.707747	14.632847	14.229369	8.611356	11.571988	12.711512	8.531013	7.976319	8.70426	8.45497	6.545384	8.018329
YBR056C-B	YBR056C-B	0	0	0	0	0	0.168341	0	0	0	0.076446	0	0	0	0	0	0	0
YBR056W	YBR056W	49.905209	51.477734	59.101418	87.531494	89.90065	75.71994	56.327255	67.123734	42.872662	59.057743	52.40213	38.306873	46.233253	48.080482	55.430603	42.623142	43.465046
YBR056W-A	YBR056W-A	22.89418	28.554426	23.32102	206.293228	94.015556	117.797829	28.114079	35.11562	28.048832	32.902348	25.021101	33.657715	28.051151	19.194098	28.772842	27.002747	16.140129
YBR057C	MUM2	16.445324	16.937822	16.505781	35.405521	35.324455	36.048874	20.958324	24.728281	15.673984	18.322041	19.707624	14.102093	13.98595	13.99403	18.567598	10.204084	14.803366
YBR058C	UBP14	20.981701	22.493576	21.68968	38.409233	35.862057	37.093502	26.05002	29.460026	19.530138	19.993717	19.043892	17.943062	17.683001	17.413229	18.239716	16.023861	16.826321
YBR058C-A	TSC3	114.483742	122.771278	130.034729	214.670441	252.517944	214.544769	166.561249	160.883148	114.157074	157.775955	159.349396	108.899651	117.263962	124.86142	125.082779	107.634514	109.4813
YBR059C	AKL1	11.223237	10.674825	12.766632	18.120884	24.119108	23.055426	14.889152	18.539751	9.611951	10.192839	9.442522	9.118296	10.285716	10.380171	14.151409	7.356619	10.647175
YBR060C	ORC2	11.539138	12.905379	11.878093	20.436592	20.012663	21.394085	15.757047	16.189116	9.714829	9.668363	11.798829	8.478215	8.550816	9.020924	10.375713	6.578637	8.763658
YBR061C	TRM7	27.851114	31.558172	27.537073	50.937588	47.721828	49.920238	33.256992	35.800583	26.262737	25.299969	31.138695	29.435003	22.570498	24.616116	20.514227	19.154495	22.869816
YBR062C	YBR062C	25.303144	25.987801	24.028017	57.546764	60.035206	63.478222	36.448277	35.399078	22.027306	28.632843	31.520817	20.924341	20.44249	19.868055	20.290352	15.354432	18.69187
YBR063C	YBR063C	12.371594	14.150708	14.309693	20.026779	22.115549	22.677706	19.861675	17.463245	11.404405	13.744916	13.775192	11.938956	12.18633	12.063944	12.231186	9.84039	10.44344
YBR064W	YBR064W	0.91011	1.062222	0.843086	1.621077	2.078484	1.22661	1.065345	1.447795	0.695804	0.58466	0.662517	0.63289	1.101617	0.85332	0.878311	0.538675	0.468095
YBR065C	ECM2	10.891997	13.943012	13.246675	23.085503	26.060818	17.879984	16.081322	16.327021	10.65957	10.983911	13.408357	10.81727	11.033595	10.688863	12.372753	10.442044	9.373043
YBR066C	NRG2	17.666183	18.376745	19.891529	32.394875	39.825771	32.22937	25.290083	23.831188	13.783104	22.221752	24.864367	13.788303	15.222956	15.68553	14.841246	10.508897	15.225897
YBR067C	TIP1	211.393829	235.392624	228.259903	274.671387	217.238998	212.462082	185.601593	199.910736	175.891006	134.808655	95.905807	163.287628	161.920181	168.763641	155.486664	134.463821	150.39064
YBR068C	BAP2	200.866135	248.76355	218.255997	670.36676	471.123962	518.801208	203.667542	247.870941	132.469681	144.697891	142.016891	131.532074	106.562492	112.522194	106.920273	82.991249	102.671547
YBR069C	TAT1	29.991018	39.789272	32.890236	61.249565	49.842907	61.174999	36.583359	34.294701	20.967146	20.465055	26.776617	23.102531	15.177197	17.277109	16.937744	13.287345	21.31897
YBR070C	ALG14	30.781048	32.448181	33.613518	66.111526	73.299446	67.022987	56.691319	61.604767	36.683628	48.114433	52.453842	28.193348	27.362684	33.918549	24.447462	20.321442	27.721323
YBR071W	YBR071W	63.447823	74.150749	68.518471	102.516159	112.567841	99.719025	65.286896	80.13842	53.004719	43.229408	42.940865	45.118431	45.712467	43.307499	45.789017	39.918407	52.438671
YBR072C-A	YBR072C-A	0.429971	0.1119	0.276435	0.616464	0.643045	0.33935	0.741728	0.815951	0.267221	0.390051	0.435624	0.127111	0.277133	0.206692	0.840076	0.305926	0
YBR072W	HSP26	35.437077	36.929554	40.816746	40.815136	36.040047	41.952408	29.470337	35.391331	25.837879	29.618753	28.096235	28.710333	26.972874	31.466492	57.509892	56.499798	41.412197
YBR073W	RDH54	15.620325	14.854095	15.83085	22.305174	28.852465	23.889948	19.662766	19.129786	13.520058	13.897402	14.837079	12.963881	11.787407	11.648901	13.508399	9.241128	12.408549
YBR074W	PFF1	21.917397	23.129402	23.743599	36.616901	37.6404	37.903	29.807459	32.587074	20.835707	24.949661	27.424398	20.917589	20.695381	21.327936	19.231792	16.564268	18.950029
YBR076C-A	YBR076C-A	16.69945	17.174971	20.585882	39.601795	47.135845	37.886131	26.139019	31.345299	18.80669	19.979786	16.84119	17.028318	18.125008	22.765287	19.948357	13.346614	16.6698
YBR076W	ECM8	1.497026	1.808381	2.016212	11.99086	11.672105	9.069198	4.015517	3.770221	2.355871	2.20759	2.409168	2.194456	2.050908	2.232475	2.504937	1.328838	2.188212
YBR077C	SLM4	49.798878	50.382797	59.42728	106.463493	128.018448	96.102493	80.970734	89.937004	55.512039	65.428421	65.847298	48.038517	50.975857	58.983128	53.465546	42.807465	50.618191
YBR078W	ECM33	583.686523	593.249146	602.19104	740.171692	899.858276	758.09491	665.358887	722.375549	524.654114	518.380676	553.136719	517.655273	462.580902	525.742432	522.979004	401.281677	554.343628
YBR079C	RPG1	57.248558	67.50222	60.840767	82.711014	75.142822	90.096123	72.863503	70.289482	53.648495	48.731449	48.90469	53.123245	45.672089	46.410881	45.473991	40.412956	41.979275
YBR080C	SEC18	35.268703	35.286503	37.518181	61.264484	61.039356	70.713303	44.263683	53.138443	28.736166	36.352955	32.273422	27.341719	28.717484	29.254818	28.449265	22.127584	26.413116
YBR081C	SPT7	7.229307	8.055618	7.187179	12.626498	14.323907	13.432099	9.495356	9.599837	5.555781	6.924261	7.774374	6.04492	5.29996	5.912066	6.618901	4.450727	5.210301
YBR082C	UBC4	404.989777	420.202789	429.857727	899.897827	762.763916	975.138794	624.20929	644.784607	377.621246	437.556274	468.82782	337.935638	359.1633	338.012299	412.626709	330.273804	367.101624
YBR083W	TEC1	19.708914	22.591946	24.18437	27.36224	29.483595	38.026852	25.356199	31.095615	13.758148	15.061114	17.368052	13.180718	11.463854	13.651945	12.52471	6.149673	12.570602
YBR084C-A	RPL19A	1052.46228	1011.266968	1062.80957	1479.043823	1429.077881	1501.194214	1424.880859	1446.218506	945.760437	1216.807373	1388.102173	899.565125	824.293762	886.016479	843.118774	714.218079	830.365845
YBR084W	MIS1	33.528061	41.633125	38.121624	53.233738	38.113445	53.223785	43.635963	43.413261	34.808395	29.293884	38.267624	36.329231	29.017149	31.471741	25.857296	25.825653	27.891693
YBR085C-A	YBR085C-A	764.222778	783.483398	933.15802	806.61908	697.359985	585.000427	440.819092	572.702637	508.455475	631.452637	569.107422	500.814697	588.711609	555.587036	800.457825	716.907227	627.524658
YBR085W	AAC3	2.031855	2.990863	2.478438	6.552431	6.786327	7.805937	3.936089	5.237545	2.61679	3.235916	2.542446	2.690179	1.320434	1.94938	0.96722	1.170265	1.944983
YBR086C	IST2	71.232315	73.736977	71.1063	92.089226	99.796028	94.516739	85.620407	93.576668	64.053253	65.449005	63.906303	58.127289	62.748203	65.746437	70.056305	60.263443	60.369743
YBR087W	RFC5	33.839512	35.245731	33.222561	62.302048	60.909954	62.854858	44.977074	46.743549	33.239414	39.709721	44.38541	29.062229	23.526718	26.614237	26.437546	22.851364	26.181494
YBR088C	POL30	48.69273	41.552979	47.197308	77.668213	94.547844	80.401031	62.099159	57.999489	45.636017	46.64468	38.909889	33.566242	30.489916	34.822315	30.419201	22.649357	35.272045
YBR089C-A	NHP6B	148.54985	158.148788	172.968964	240.829651	292.137085	233.100906	189.01886	187.269592	158.761063	192.355072	195.978699	136.0448	151.284363	142.566681	144.012192	126.254593	147.062515
YBR089W	YBR089W	31.945671	29.043179	36.867874	58.604557	68.528252	61.130672	45.306717	68.584793	29.717152	40.328342	50.836079	25.262939	21.809677	20.816887	23.676807	13.927297	27.899864
YBR090C	YBR090C	57.817467	58.032669	72.16153	85.223511	97.831657	73.200798	60.164757	69.010681	51.160954	62.866409	64.805443	47.491982	56.102779	50.010273	50.004822	44.934097	52.429222
YBR091C	TIM12	35.502224	39.282032	35.733009	67.454826	64.416725	70.888908	44.719273	50.5121	33.928078	36.593868	45.688553	34.410278	29.648727	33.633984	21.332642	22.513357	24.587454
YBR092C	PHO3	108.626778	128.954849	104.896515	481.335907	523.652893	323.07486	279.907104	254.579819	155.445724	146.854538	139.914703	104.224327	83.456482	86.171028	46.189129	32.368782	68.513649
YBR093C	PHO5	16.522764	17.643431	15.487432	47.635693	49.4604	40.54409	28.238411	30.098415	18.345894	19.791529	17.56925	15.864869	14.663387	15.533969	12.749369	10.941946	13.526362
YBR094W	PBY1	13.014649	14.957027	12.534534	19.867579	18.59024	20.188946	15.24024	15.7629	10.957104	12.220686	13.211841	9.874559	10.148425	9.293237	10.156417	8.828921	10.006278
YBR095C	RXT2	12.948115	15.318039	14.220616	31.132286	28.845411	26.67038	16.835442	18.517555	10.581453	13.715321	15.630486	11.927155	10.832563	10.649279	12.86967	8.255879	11.054265
YBR096W	YBR096W	105.7658	98.131935	113.122147	222.849213	230.401459	215.9216	142.278793	149.53569	94.959244	140.032791	135.211288	86.127792	97.562279	103.837883	92.744049	86.631302	86.301155
YBR097W	VPS15	4.893177	5.683832	5.213331	7.745519	8.067274	8.115411	6.618467	7.756829	3.897153	4.634515	4.920163	3.963058	4.308118	4.219962	4.518823	3.50694	3.356962
YBR098W	MMS4	6.899791	7.531513	7.93951	9.939463	9.475135	10.941883	9.05288	9.109402	6.713019	6.718228	6.938291	6.916553	6.452211	6.774145	7.497043	5.996773	6.044111
YBR099C	YBR099C	0.866589	0.794247	0.739194	1.745252	0.622535	1.703245	1.308664	0.731361	0.393186	0.889663	0.760181	0.917487	0.709108	0.599061	1.014003	0.293928	0.607376
YBR101C	FES1	82.906227	81.098503	71.860725	183.697357	92.422058	183.764114	107.281761	103.045631	72.674667	88.273819	87.948029	60.875835	64.513641	64.064049	79.145683	62.898975	55.536709
YBR102C	EXO84	8.759269	9.52634	9.975952	15.035433	17.309025	15.669233	11.853194	12.70296	7.272872	7.275023	8.006884	6.574417	6.66017	7.161625	8.828597	6.114134	6.600543
YBR103C-A	YBR103C-A	1.291327	1.044724	1.324766	1.356447	2.302108	2.032708	2.035875	2.024879	1.766162	0.860935	1.247071	0.597487	0.524806	1.765715	1.149719	0.998083	0.558257
YBR103W	SIF2	16.848282	15.942975	15.839952	30.047337	33.808296	28.338583	19.914307	19.850458	12.273256	14.691251	15.275072	13.400781	11.956045	11.560094	13.488837	8.85347	12.333248
YBR104W	YMC2	47.616093	61.602234	50.001034	128.329742	157.020233	118.228157	59.934811	62.876968	40.273281	51.024437	50.439541	43.367683	33.341419	31.985203	25.259457	27.223133	29.806467
YBR105C	VID24	59.678429	91.679482	59.784424	127.528221	99.109428	86.903511	47.450478	55.882275	49.686913	39.118591	46.279984	67.223091	49.873238	48.385727	51.819813	67.132263	37.897961
YBR106W	PHO88	438.415192	429.581848	424.041931	758.041199	821.17865	872.577881	663.277039	659.127319	455.144562	541.083313	635.277039	413.127869	378.303802	440.959961	340.478302	344.840851	358.132538
YBR107C	IML3	19.905613	20.760645	23.465569	54.873466	55.639336	58.574833	31.344419	33.324696	22.060377	23.079344	21.951584	21.811745	18.921202	22.036146	17.688879	14.97196	18.616251
YBR108W	AIM3	4.686068	5.563825	5.321318	8.949256	8.464836	12.007243	8.161868	9.072344	4.11724	3.153734	3.282985	4.227892	4.970252	4.126375	6.726538	4.574559	4.13692
YBR109C	CMD1	311.108429	334.203949	349.108337	634.677246	685.395386	610.816162	417.926086	437.271759	312.905243	366.105042	373.988922	270.891205	254.487839	288.44278	273.760834	255.3629	266.080353
YBR109W-A	YBR109W-A	11.047085	11.241574	16.022171	16.31381	25.674458	13.615275	14.207533	11.794621	11.650156	12.17944	15.63766	12.378788	15.7493	15.778561	17.058281	15.028708	16.889811
YBR110W	ALG1	46.559814	51.434132	52.150738	75.703766	78.730316	70.539978	53.780956	61.134838	42.439331	51.360802	49.751541	41.651058	42.528179	42.421322	47.920231	42.03883	41.866467
YBR111C	YSA1	125.504303	122.345535	124.393799	277.11438	261.675598	244.9655	148.566925	180.145477	102.710175	150.140289	137.620834	91.596764	98.84745	101.78315	96.926277	85.535271	80.796104
YBR111W-A	SUS1	43.595272	48.965279	50.164436	113.890671	116.057693	111.054962	67.444489	68.505852	37.537434	67.25869	71.330765	39.849407	34.258621	37.212944	43.075546	29.782667	36.323761
YBR112C	CYC8	14.968009	17.624016	15.915494	23.965218	26.51705	28.309263	19.912928	20.031559	13.256729	10.397534	10.828382	11.907293	10.193296	10.614921	9.871141	7.37418	8.791241
YBR113W	YBR113W	5.760835	8.00742	7.696011	9.746523	10.712651	9.718706	8.525761	9.218077	5.584406	5.111894	4.207695	3.869523	4.011997	4.770952	4.450853	3.252648	2.672031
YBR114W	RAD16	5.482451	8.902046	7.791843	13.666718	9.445271	12.58182	8.046425	8.458718	6.532952	4.810402	6.00121	7.300991	6.097854	5.717824	7.783222	6.964124	5.522842
YBR115C	LYS2	45.363384	50.638557	44.253582	371.008759	321.089478	387.612915	89.581261	185.819763	33.057888	106.119926	30.620699	34.189426	48.753674	31.8043	29.554401	24.293011	29.981234
YBR116C	YBR116C	3.671711	3.086447	2.39749	19.028698	1.696925	3.094593	5.495834	2.126767	2.658922	1.495527	2.790353	1.20507	2.28185	2.269604	1.711476	2.187632	3.027673
YBR117C	TKL2	4.733931	5.162193	4.827653	39.118855	40.018398	53.593609	9.661792	19.610634	4.690775	9.171417	3.781453	5.288086	5.102251	4.657843	6.127143	3.77206	5.197298
YBR118W	TEF2	3641.037354	3888.10498	3910.966797	7052.08252	7192.144531	7177.885254	4938.236328	4988.162598	4158.658691	3641.079102	3847.014404	3719.810059	2963.325928	3602.429688	3112.990234	2756.662109	3682.08374
YBR119W	MUD1	15.41742	15.117564	15.790754	32.88628	30.288271	34.656498	23.181366	24.351202	12.206917	19.207724	20.995813	11.636482	9.683147	11.712142	12.55035	8.098541	12.629416
YBR120C	CBP6	22.196745	18.624678	20.574783	29.453281	34.869522	38.081844	24.580378	26.056782	13.991897	21.884159	24.649033	13.106797	12.911701	11.641565	13.698115	7.47998	12.500828
YBR121C	GRS1	162.11554	171.612808	176.510544	257.052216	251.484634	273.354431	189.038391	209.148132	144.087982	153.024689	162.204834	141.728897	115.331055	125.465347	122.212151	98.510765	123.697067
YBR121C-A	YBR121C-A	0.006595	0.007174	0.005965	0.007711	0.008496	0.007568	0.0074	0.006735	0.007638	0.006398	0.008027	0.007503	0.004256	0.008107	0.006667	0.00697	0.00836
YBR122C	MRPL36	85.471786	78.893044	85.820518	123.730164	126.432068	130.994537	87.4701	109.448647	63.89006	91.224152	85.004387	58.158581	55.402645	54.342751	52.293095	46.262512	46.22514
YBR123C	TFC1	7.392489	8.557613	8.790387	14.181758	17.030348	14.954715	9.649178	11.431605	6.207473	8.36716	8.696295	6.750352	6.260879	5.788351	8.276984	5.540051	6.785192
YBR124W	YBR124W	0.993545	0.934334	0.877214	1.855399	2.900373	1.991543	1.206104	1.807942	0.970419	1.275622	1.083069	0.582258	0.882823	1.029377	1.523992	0.62833	0.749566
YBR125C	PTC4	29.804636	31.867298	32.225155	53.373642	49.03009	52.416077	34.555935	41.164276	25.477448	29.012156	28.181391	24.894949	26.263561	25.442122	24.121103	20.462399	23.350559
YBR126C	TPS1	144.299271	133.498016	154.475647	214.424255	173.014374	178.790573	134.197586	182.931839	132.83461	109.463646	86.710907	100.707115	134.583084	126.825287	161.116226	105.228722	123.799721
YBR126W-A	YBR126W-A	421.290741	375.72641	414.97876	536.913879	544.427856	522.056702	499.436401	551.458679	412.287384	381.223236	404.912231	378.911713	415.666992	415.739868	368.522095	338.582001	347.038483
YBR126W-B	YBR126W-B	82.950577	79.990387	93.711334	113.903809	107.686142	108.803772	110.080727	108.423256	88.635559	90.263657	84.921974	87.877045	93.59417	100.701424	79.256119	78.102654	77.602806
YBR127C	VMA2	289.816071	284.581482	293.561493	473.305084	441.921112	434.370422	311.441223	360.539307	256.636902	276.84787	266.970276	233.723557	249.254456	249.774796	246.990952	212.750732	232.239838
YBR128C	ATG14	6.728995	6.498803	7.638179	13.523972	19.544083	15.929749	10.343265	11.004634	6.974026	8.459195	7.688834	5.517806	5.862435	6.506462	7.190938	3.650006	5.660063
YBR129C	OPY1	26.927214	26.069811	27.671926	45.913551	39.762955	39.293419	30.309206	36.240524	18.371147	27.571686	28.106977	22.583145	21.545063	22.558224	20.821981	14.974371	19.973757
YBR130C	SHE3	21.272087	20.803984	20.979795	37.153889	42.926018	42.709953	29.046133	30.086384	16.473417	21.778948	25.115055	15.770994	16.231203	15.247602	20.389212	11.613834	16.608301
YBR131C-A	YBR131C-A	0	0	0	0	0	0	0	0	0	0	0	0	0	0	0	0	0
YBR131W	CCZ1	5.668587	6.576187	6.792353	8.323304	10.133077	7.822096	7.195132	7.93086	5.317302	5.239261	6.570509	4.577939	4.962691	4.739811	5.299399	3.883392	4.721506
YBR132C	AGP2	21.17001	20.881968	25.602985	28.784061	38.011738	29.387665	23.527603	32.108261	14.607299	19.779634	15.455195	12.839194	18.421404	15.778485	15.375199	9.928291	14.666545
YBR133C	HSL7	17.360415	18.206305	20.87154	29.569674	34.766785	35.002914	25.126818	28.994143	17.456112	16.575808	16.658751	15.264177	15.009968	18.892342	15.146486	11.67349	15.071425
YBR134W	YBR134W	3.867383	3.935919	4.673423	4.62326	5.76335	6.653677	4.428095	5.447721	2.518357	4.008771	4.289906	2.672929	2.688631	3.6953	3.212332	2.4772	3.321757
YBR135W	CKS1	52.482677	57.853516	55.619823	113.206978	104.965843	120.752426	65.623199	80.790886	51.168682	45.290497	51.138176	50.815586	43.560989	47.610195	46.26709	41.013912	58.513123
YBR136W	MEC1	2.766474	2.667594	2.805016	4.342911	3.708901	4.529755	2.85317	2.987569	2.125048	2.045187	2.000944	2.24855	2.376803	2.396776	2.698189	1.983443	2.102304
YBR137W	YBR137W	53.822556	56.585629	60.05637	113.534508	123.653145	97.775406	60.157333	72.797348	48.306	57.992004	54.191635	40.38744	40.710804	42.539577	41.868813	33.575016	33.681793
YBR138C	YBR138C	5.896873	6.32427	7.021908	8.044388	17.931801	10.247215	9.008067	8.245275	4.583934	7.258583	7.981523	3.966437	4.893271	4.473733	6.540162	3.360872	5.673597
YBR139W	YBR139W	74.954453	74.708267	83.475754	104.360413	127.208939	90.957817	83.765274	104.245491	67.3293	78.104271	67.469711	62.369492	72.101776	69.471764	88.166969	64.8172	69.055542
YBR140C	IRA1	7.970496	8.898971	8.360452	10.411256	9.519413	12.787191	9.278299	9.518031	6.146328	6.107943	5.949624	6.405364	6.528603	7.117367	6.723804	5.573685	5.832746
YBR141C	BMT2	9.351566	11.666027	8.948634	23.966455	20.585142	23.122404	13.052532	12.247998	8.739423	11.066707	10.595898	9.668896	7.992614	7.229637	8.203646	7.821563	8.344279
YBR141W-A	YBR141W-A	0	0	0	0	0	0	0	0	0	0	0	0	0	0	0	0	0
YBR142W	MAK5	11.22117	15.988811	13.944198	22.955267	19.343161	21.994631	16.740187	14.655641	10.501523	11.51955	16.129128	13.515545	8.644394	8.222397	11.334096	9.830258	9.643856
YBR143C	SUP45	250.919815	251.020386	258.637939	311.371399	300.171021	282.519073	268.180603	292.822327	207.990707	242.909302	256.788452	193.603012	184.474594	193.445633	185.437408	160.678101	178.373825
YBR144C	YBR144C	0.57545	0.815604	0.247392	1.588301	1.315302	1.907342	0.665322	0.616489	0.476703	0.417618	1.01816	0.477018	0.233642	1.019781	0.663445	0.338558	0.651597
YBR145W	ADH5	65.763756	74.169205	65.993629	314.447723	304.534668	204.203186	48.955185	71.874718	36.817822	49.538677	38.219845	37.807491	30.22925	34.296631	30.385744	22.968597	31.39889
YBR146W	MRPS9	53.102745	53.894836	54.158222	88.649437	78.41481	84.611183	63.622128	71.870499	43.59874	52.569233	52.420937	41.694893	37.447365	39.572819	37.565319	30.494551	36.014832
YBR147W	RTC2	16.747608	17.639311	16.406227	211.793518	283.349091	165.06958	36.370811	102.809174	11.938137	82.018097	14.660355	9.503723	24.582041	12.312286	16.73864	10.663317	11.636936
YBR148W	YSW1	2.391069	1.451502	1.601521	8.974721	12.09967	11.075592	3.923637	7.822271	1.40948	5.854903	1.913137	1.372915	2.750083	2.087664	3.192395	1.586	1.569443
YBR149W	ARA1	191.188278	191.708344	206.861801	328.474426	322.901978	294.852997	227.28685	257.462952	185.955139	209.071365	182.947113	156.798004	175.777634	174.630661	182.768875	151.539139	146.803345
YBR150C	TBS1	5.047307	5.180669	5.042005	5.828862	5.769309	6.371454	5.439041	6.332444	3.43445	4.2013	4.168373	3.914032	4.086147	3.869403	5.828776	3.530523	4.29396
YBR151W	APD1	68.83889	74.118462	84.609924	135.394928	125.670723	129.449814	82.989624	104.498344	69.415306	73.603233	72.661499	61.563461	74.583298	70.756676	72.824867	61.153896	68.767853
YBR152W	SPP381	3.631425	3.901866	4.49628	9.07111	12.416093	9.707184	5.903075	5.603089	3.289612	3.682142	3.914623	3.38639	3.449878	3.527196	5.329703	3.009597	3.65333
YBR153W	RIB7	24.208517	29.810223	27.056583	40.938602	36.740639	40.816776	24.413069	29.521635	19.587452	17.509554	21.168474	20.907993	21.362734	19.628414	21.10714	16.542969	15.69173
YBR154C	RPB5	68.889954	78.289963	69.548157	132.591858	135.702972	130.624222	100.718979	89.635521	57.394009	79.676445	98.039085	60.8335	45.823708	46.702019	55.323853	42.279797	53.164749
YBR155W	CNS1	13.886348	16.665678	14.462812	26.469242	27.351423	28.749542	19.354601	17.094088	13.404413	15.465511	22.02173	13.5076	10.506428	10.974434	12.465871	9.905655	9.999445
YBR156C	SLI15	4.201322	5.355512	5.486175	6.742972	9.035722	7.288836	6.438488	6.153035	2.970967	3.950377	4.629642	4.204026	3.146497	3.414184	4.833003	2.540366	3.34114
YBR157C	ICS2	14.680185	18.6672	14.50072	30.389389	37.033432	32.259483	22.904114	30.645016	14.463388	16.361927	16.518772	12.993738	14.456564	14.40541	11.72118	6.764067	12.438165
YBR158W	AMN1	56.073437	61.886951	62.407482	116.731667	102.459282	113.231087	96.827278	104.549347	47.870445	68.171188	76.395386	44.465969	36.973019	40.682468	31.483463	26.041515	39.341446
YBR159W	IFA38	109.418434	107.064766	111.210732	222.646774	220.968063	220.816376	135.075729	156.427673	96.559914	126.797501	131.565598	91.883049	95.983437	96.490089	85.243568	76.5989	86.409271
YBR160W	CDC28	44.587704	41.30756	46.406586	70.752876	76.004799	72.966805	47.661091	55.993587	33.630104	34.487469	38.401161	32.068516	33.806328	32.612747	33.231091	24.903383	33.557858
YBR161W	CSH1	25.446558	24.904797	25.162138	35.025394	37.062145	31.177738	27.315248	33.410393	19.127659	24.520603	23.547102	18.493202	22.762396	20.43177	23.250101	15.734811	20.390839
YBR162C	TOS1	313.639954	337.310059	327.483643	711.835449	850.513916	676.370422	410.912079	479.494537	269.039795	275.942352	304.75	236.841782	198.654434	233.632141	193.568359	152.181442	242.225052
YBR162W-A	YSY6	121.002869	126.952736	133.161316	295.462585	338.205383	308.05722	185.0298	174.53717	115.292473	154.299637	186.570877	108.36618	100.451561	105.394653	115.11293	98.513664	106.31321
YBR163W	EXO5	14.977654	16.521595	15.062377	25.165613	25.557724	25.302971	20.144714	21.958584	14.039778	15.721495	16.273859	13.645226	14.007565	13.622437	13.504293	10.77099	14.756096
YBR164C	ARL1	69.336868	65.354431	70.844566	122.519676	145.18779	133.52269	87.751251	103.018768	64.646278	80.642464	84.727417	62.396278	56.552395	60.435703	56.373245	42.756454	49.729439
YBR165W	UBS1	23.316357	23.203323	21.474594	40.507484	38.875126	37.196205	26.920877	28.390255	19.80113	25.156065	22.778765	18.011257	18.325966	17.532581	15.721556	12.745	17.068735
YBR166C	TYR1	31.140747	39.818287	32.993896	75.697525	74.864769	64.229881	41.935051	43.387791	28.362288	31.575089	35.730499	27.782211	23.987932	24.287302	24.358067	23.17864	25.56764
YBR167C	POP7	21.198578	23.233051	22.406237	45.757401	46.303158	43.395241	32.166424	32.46423	20.043688	28.528313	30.276541	22.550856	17.989611	20.756399	19.319914	15.680758	18.531599
YBR168W	PEX32	15.105885	16.276199	17.012959	23.202139	24.057344	20.855188	21.307007	24.14156	11.898767	19.410162	17.82406	13.336355	14.854953	16.06213	15.382817	11.142055	13.409431
YBR169C	SSE2	24.657328	26.706169	28.255157	34.601906	17.97506	23.21719	20.372252	25.613419	22.418531	20.177544	14.714319	21.587561	25.668882	23.217327	45.428722	27.520718	25.993816
YBR170C	NPL4	19.14432	21.330553	22.268433	31.031189	34.070259	33.48402	26.014961	28.169804	17.97311	18.030886	17.982107	17.006632	18.250774	17.216541	21.671137	15.913301	17.047541
YBR171W	SEC66	90.838654	85.254547	92.40461	156.638596	152.631104	164.498917	115.271065	127.628304	70.574966	100.859535	111.363182	67.510765	74.22007	69.127029	76.492493	61.275906	66.538094
YBR172C	SMY2	21.679037	29.570345	21.485498	40.758957	35.053204	41.549664	28.482599	25.22982	17.315458	17.956802	23.769827	19.294559	14.00971	14.537024	15.511887	15.919208	13.934169
YBR173C	UMP1	208.707062	208.803192	213.930542	446.559631	365.735901	425.503693	242.536789	300.758331	202.519272	187.074799	208.706131	174.133621	179.447189	166.961258	143.19458	139.906235	145.155167
YBR174C	YBR174C	3.679986	2.249964	2.016888	5.013062	5.031993	5.763687	3.031291	2.018069	3.49807	3.264116	1.217721	3.045246	3.080943	3.688688	1.350797	1.586268	2.388934
YBR175W	SWD3	26.848291	30.88093	25.788446	51.832016	51.026886	48.51651	33.961609	40.82048	27.514137	30.142344	28.070807	28.849909	26.80596	27.114338	22.011536	20.156019	26.102539
YBR176W	ECM31	15.876751	17.021877	16.837782	43.429771	41.158733	39.128536	22.650372	25.69383	12.871578	17.243174	18.282494	11.772592	11.897511	12.4329	12.20598	8.820437	10.346958
YBR177C	EHT1	79.791679	82.084274	92.156471	177.059265	163.592621	186.929657	113.931877	141.971283	89.156166	72.953011	69.017662	73.70919	75.530525	80.352486	87.53949	59.804367	81.716454
YBR178W	YBR178W	3.289029	3.320226	3.759082	7.230943	6.655916	7.030139	4.365435	5.840985	3.072128	2.908988	3.293439	2.583728	3.156179	3.879459	4.035887	2.507856	3.765827
YBR179C	FZO1	11.183078	11.66687	12.310799	17.737421	18.849754	18.606924	15.415985	16.716034	10.16588	10.201135	10.19282	8.282057	8.340278	8.366898	9.280469	6.006224	7.849936
YBR180W	DTR1	1.017286	1.368864	1.372317	5.101063	4.392819	4.468194	1.654013	1.88836	1.508757	1.602014	1.445917	1.492048	1.081837	1.337126	0.908419	0.704857	0.905419
YBR181C	RPS6B	1132.098511	1134.110962	1154.450562	1557.352661	1602.011597	1571.221069	1444.515503	1416.619507	1159.169922	1344.934204	1588.094849	1105.310913	916.370239	1073.754639	880.650574	845.860413	996.734558
YBR182C	SMP1	5.446498	5.863685	5.959994	17.031046	12.603444	13.969364	7.977124	7.737342	3.295078	5.371799	4.896135	4.105987	3.561759	4.405888	3.741184	4.036194	4.633297
YBR182C-A	YBR182C-A	4.278123	3.810426	3.159998	9.173317	10.680788	10.611536	4.507154	4.889614	2.386487	3.769123	2.905996	2.215514	2.688537	2.528062	2.819474	1.255708	2.155485
YBR183W	YPC1	80.321327	65.782074	68.675941	113.409416	86.809692	90.756691	76.61692	92.240234	65.232422	82.347816	82.208847	56.709118	82.075806	74.610168	84.974472	71.854347	59.66946
YBR184W	YBR184W	2.193603	2.467122	2.782473	4.385973	4.858395	4.107486	3.2408	3.597421	1.896537	3.150926	2.905056	2.30586	2.152267	2.220729	3.090227	2.181998	2.6621
YBR185C	MBA1	27.563398	29.32732	25.021961	44.916759	37.189819	47.370377	29.529705	35.241421	21.290113	27.534895	26.580097	22.395803	17.97982	20.449198	16.940722	15.263394	16.71743
YBR186W	PCH2	2.273058	2.770468	1.966547	7.78333	8.421305	6.77283	4.28581	4.777595	2.806838	3.050681	3.210222	1.689632	1.573767	1.597065	1.964485	1.371955	1.620037
YBR187W	GDT1	91.082001	91.572258	96.847771	162.269897	162.466919	188.544159	125.095078	141.555054	86.547165	86.876877	95.001961	77.330399	77.724823	85.962318	74.400421	63.118263	75.190735
YBR188C	NTC20	23.356136	24.765007	24.739935	48.584721	55.81916	50.118134	32.457615	35.817547	16.940445	22.522491	31.538223	19.651203	16.406286	15.798518	19.740181	17.708981	14.992815
YBR189W	RPS9B	1745.588623	1760.073242	1830.280762	2055.705811	2097.855713	2248.834717	2285.727539	2342.098633	1627.429077	2026.699097	2121.54126	1453.870972	1361.917236	1483.333618	1343.668579	1200.221191	1391.034424
YBR190W	YBR190W	42.111534	41.007332	44.427361	62.141983	63.892574	65.595062	55.564579	56.366497	48.529133	51.466015	62.628254	44.448105	34.699589	44.268154	37.153152	34.136665	39.725864
YBR191W	RPL21A	1656.179321	1636.640381	1684.400513	2276.594482	2197.687256	2257.358643	2068.726318	2192.929688	1776.720825	1845.865967	2188.842773	1523.261841	1268.063477	1478.001709	1212.66626	1139.495117	1337.181885
YBR191W-A	YBR191W-A	56.6231	62.729263	59.242149	77.253441	96.937309	90.080391	101.609436	75.101288	68.259544	84.457916	110.992661	61.550514	44.621746	62.938545	54.046608	49.559978	54.764744
YBR192W	RIM2	19.019657	23.974945	20.69593	31.441383	30.269985	33.534702	25.932823	25.555552	17.488247	21.927734	23.084743	17.253168	16.886324	17.260578	16.561155	12.627614	16.159185
YBR193C	MED8	27.77919	28.654348	28.389408	56.373417	57.150734	55.540127	35.273277	41.796383	29.632874	28.637396	31.934088	25.679075	25.160517	26.251375	28.388338	21.138107	26.474117
YBR194W	AIM4	16.214247	17.432724	21.033369	38.72076	42.110603	39.790024	22.110548	26.40494	14.533564	17.398321	21.177767	11.570284	12.754254	14.300708	15.900471	11.409059	12.130757
YBR195C	MSI1	14.041384	15.412842	15.158259	20.99044	24.813686	22.728092	19.681301	19.234182	11.480543	12.352048	12.816154	11.582695	10.812713	10.98687	10.040886	9.035587	9.533837
YBR196C	PGI1	452.912415	510.018555	460.41684	1123.198975	1021.504456	1093.590698	561.414795	600.048645	396.179779	353.172028	343.035706	378.678101	303.50882	329.227203	295.344757	264.862518	314.842102
YBR196C-A	YBR196C-A	1.934869	1.354379	1.250618	2.250275	4.434285	3.143741	3.724018	2.713661	1.684994	1.657921	0.841533	1.322512	1.738772	1.768535	1.424252	0.956936	0.182354
YBR196C-B	YBR196C-B	10.730523	12.886938	9.354447	25.689447	29.648535	34.916229	15.741919	14.843863	8.262847	9.50551	10.897716	6.545572	7.750305	3.563405	5.614662	5.370309	3.149936
YBR197C	YBR197C	26.789202	22.649759	26.00449	49.000145	52.715076	43.391003	33.558193	37.924152	26.353153	24.619255	25.911142	23.018988	22.955912	23.769831	23.063257	19.883493	20.719667
YBR198C	TAF5	9.916889	11.325128	10.586111	20.439568	19.768791	22.156252	13.507995	13.265606	8.684591	8.903442	9.726451	8.124391	8.269447	8.597702	10.123696	6.121655	8.675368
YBR199W	KTR4	145.682465	134.818436	150.70723	160.743179	188.00827	152.256439	146.881653	164.614182	116.351418	164.674301	160.783249	123.345177	144.531845	141.347168	178.637405	151.71051	139.6409
YBR200W	BEM1	18.276592	21.671694	20.802748	37.442791	38.789852	39.364632	26.786158	29.326345	15.958906	18.035278	18.787811	16.115515	15.110135	15.042005	17.03027	11.129935	15.29353
YBR200W-A	YBR200W-A	0.797401	0.580899	0.104717	2.25339	2.276611	2.681731	0.60768	0.835281	0.028696	1.023464	0.165481	0.142099	0.263317	0.158419	1.104436	0	0.186024
YBR201C-A	YBR201C-A	12.892138	12.900304	10.056522	23.992496	26.779638	22.804338	9.750332	14.610571	5.772632	12.103651	11.335608	10.09514	12.716031	10.135234	11.833287	11.09161	11.252823
YBR201W	DER1	21.692823	22.381647	23.685276	42.498035	38.736084	39.338634	26.643007	29.561697	19.361137	25.058056	24.723137	18.579197	19.350922	19.912121	19.446722	17.902431	15.136875
YBR202W	MCM7	18.547331	20.979445	18.374889	24.196978	31.538872	26.941235	24.355246	26.828348	16.877638	14.737634	14.332151	15.691256	14.670289	16.84869	15.187134	11.097078	13.958757
YBR203W	COS111	5.936241	5.351889	5.619013	11.449529	11.550068	10.696202	6.571882	7.029643	5.356215	6.797605	5.844368	6.071779	7.174328	5.942708	9.612635	6.966641	5.665059
YBR204C	LDH1	26.929638	27.414715	31.109928	46.860683	47.130333	45.842609	32.239044	40.061749	21.999273	31.528605	26.127144	20.712423	25.28768	24.331301	25.96261	20.56879	24.170568
YBR205W	KTR3	82.869759	84.012772	90.012886	133.629776	136.476501	137.729736	100.412071	109.558296	72.012741	83.921829	87.47068	72.400337	71.422516	74.737312	65.475388	60.088276	67.7528
YBR206W	YBR206W	13.647706	12.230063	14.347392	18.401955	18.993996	25.289991	21.120554	18.918396	11.988755	12.056546	16.492971	11.325384	12.251448	11.087897	9.789386	9.208681	11.714648
YBR207W	FTH1	42.316246	47.839806	47.914028	95.461418	115.412621	94.288284	66.423225	66.473717	38.620907	47.75198	48.264484	39.911362	40.194782	37.958046	44.096226	35.514439	45.109875
YBR208C	DUR1,2	10.559838	12.226557	13.12109	26.987715	30.935734	23.171415	11.952458	12.847912	9.797808	9.001058	7.675778	10.921364	12.212678	11.516578	11.511871	7.646278	10.970628
YBR209W	YBR209W	2.26151	3.001649	3.539485	10.511359	11.011167	9.443671	6.723149	6.785864	4.110882	5.207586	5.100897	4.241123	3.905459	3.908174	3.622447	3.61512	2.582455
YBR210W	ERV15	58.342793	54.204288	60.748489	106.812057	105.214287	102.06308	65.53051	78.964256	45.629581	67.392952	64.267677	43.933884	50.203682	49.998249	47.248512	39.59621	41.996094
YBR211C	AME1	18.443768	18.126343	16.022051	29.2911	24.447893	25.709761	18.97436	21.525667	11.969896	16.608208	17.239513	15.583877	14.634229	10.928051	14.186049	10.224133	13.09974
YBR212W	NGR1	42.662346	42.763008	46.881844	64.60392	63.149384	66.84053	45.172237	56.181694	36.746067	33.33329	28.877314	35.995865	39.558041	37.995804	38.783203	30.409933	33.296932
YBR213W	MET8	4.218076	5.034626	3.394107	8.678294	8.588129	7.538462	4.921354	6.239984	2.996122	3.89185	4.143634	2.634151	1.773162	2.88742	1.327203	1.803071	1.164739
YBR214W	SDS24	27.081741	26.903805	33.307472	43.952099	36.904442	43.330708	25.284857	34.437294	29.238327	19.534737	13.431774	22.516695	32.395008	30.963634	46.564129	28.507418	32.043289
YBR215W	HPC2	8.779194	9.203607	8.369228	14.857477	16.368296	15.826169	11.893864	11.310442	5.719888	8.141681	8.991607	6.976812	6.135237	5.550887	8.160649	4.746444	6.86736
YBR216C	YBP1	17.181839	19.074078	17.997787	27.781971	30.369299	24.680206	19.415699	22.475418	15.177694	16.852388	15.914185	13.65111	14.434664	14.451038	16.474106	11.791331	12.361732
YBR217W	ATG12	13.053785	15.809813	16.230476	28.440725	32.771488	29.198786	21.322165	25.030012	14.516731	19.556007	22.814608	14.641683	13.532444	14.394822	17.270454	14.057863	11.830286
YBR218C	PYC2	60.444218	71.446877	66.773285	121.000656	134.540237	119.772217	72.314247	77.656631	53.673679	43.59182	42.414291	53.592587	47.658939	51.137901	53.533791	37.488914	44.85561
YBR219C	YBR219C	0.059282	0	0.070331	0.167677	0.134923	0.219997	0.229207	0.193621	0	0.123889	0.108927	0	0	0.09533	0.126812	0	0
YBR220C	YBR220C	32.719082	33.434128	34.786476	54.282894	59.245323	63.860031	48.095989	49.356102	32.50671	34.129669	35.39212	31.151615	29.532293	31.326195	28.886242	23.777689	29.686567
YBR221C	PDB1	283.369019	323.449432	307.364716	647.91571	687.693726	650.455566	380.987152	414.1185	274.415283	270.169159	238.879883	262.452911	242.633118	253.72377	235.427292	196.944016	240.096634
YBR221W-A	YBR221W-A	1.371381	0	1.328194	1.93953	1.945833	1.612592	2.843726	1.916113	1.007088	1.031142	0	0.611645	1.448245	1.855769	1.465979	1.412503	1.696273
YBR222C	PCS60	36.488331	38.344311	39.069172	62.929012	54.155857	66.785332	39.985207	44.322685	34.134705	28.747761	28.79641	34.793304	31.456009	31.774134	36.08276	33.2953	37.202431
YBR223C	TDP1	4.133456	5.243488	6.629758	9.052812	7.87617	9.618992	6.37131	7.187799	5.13624	5.058841	4.812922	5.057967	5.262102	4.650689	6.677006	4.164547	5.759734
YBR223W-A	YBR223W-A	0.080693	0.003703	0.022303	0.092214	0.013047	0.021669	0.017323	0.099677	0.002785	0.001835	0.006761	0.004036	0.010926	0.011832	0.027042	0.003265	0.004298
YBR224W	YBR224W	1.631656	2.157384	2.524691	4.034585	2.765387	2.933749	2.532888	3.524285	1.410549	1.437507	1.52219	1.786527	1.999594	2.128622	2.664407	1.948159	1.391833
YBR225W	YBR225W	7.415493	6.967891	7.883554	9.11106	9.481363	9.731606	8.497174	9.620675	5.730993	5.58917	4.971764	4.632818	6.472919	6.521565	8.156904	5.45323	5.58374
YBR226C	YBR226C	3.335211	4.379638	4.507118	4.504825	4.901907	5.166202	4.346406	3.946312	3.287569	3.176497	3.146772	2.432195	2.883518	2.6622	3.359956	2.684083	2.453465
YBR227C	MCX1	13.683447	15.029408	15.581061	32.534374	33.657272	28.776173	17.301472	17.807613	11.910686	13.486721	17.617111	12.101935	11.049724	10.486466	13.687796	10.028729	11.999671
YBR228W	SLX1	15.648124	16.701612	18.919775	34.207413	34.993359	30.935392	20.341995	22.214231	12.746429	15.745872	17.03265	14.625109	16.008396	15.692482	14.653764	12.437038	13.612332
YBR229C	ROT2	33.106716	35.17617	36.564808	41.925205	52.367958	50.198025	38.081169	44.19495	25.910664	34.823086	33.635712	28.344889	28.371723	29.221458	29.491573	24.778965	25.666977
YBR230C	OM14	199.734314	202.981873	202.599411	251.419968	246.019913	230.755173	217.157501	241.919388	206.07785	226.475861	196.727325	157.231522	173.593384	167.509979	176.368088	166.433624	158.892075
YBR230W-A	YBR230W-A	36.533005	35.367268	40.993134	71.519821	93.166725	76.494209	62.404198	45.259602	44.07946	48.252941	59.791496	32.926376	28.39307	41.067566	36.105904	39.720127	40.001801
YBR231C	SWC5	9.455489	9.582319	10.378255	16.136728	18.771683	20.207506	14.216237	16.875763	7.8926	8.207275	10.141925	10.250641	9.677632	10.068673	9.535245	5.677339	10.067628
YBR232C	YBR232C	2.544455	2.157365	4.071757	6.549315	6.299009	8.011895	3.792972	4.348192	3.014774	2.473637	2.512732	2.884365	2.960002	1.806888	2.047083	1.176358	3.810018
YBR233W	PBP2	8.947318	8.196341	8.486534	15.675796	19.223303	19.788988	12.962727	13.126426	8.870633	8.407546	8.552867	7.381433	6.999357	6.676793	7.686432	4.332746	7.671745
YBR233W-A	DAD3	44.560947	44.389256	41.235252	68.785339	83.42189	67.619148	50.58728	62.036476	37.536781	46.137722	51.136047	28.738012	31.241442	36.700218	29.249611	21.22481	26.476902
YBR234C	ARC40	133.158844	129.531631	143.724274	265.93158	263.931122	250.788269	165.524475	199.184418	131.109451	145.435181	133.21788	113.726242	122.207718	122.115456	114.312935	104.679543	106.398575
YBR235W	VHC1	15.722657	16.378506	16.125267	24.508392	28.636349	24.826998	19.069942	20.499329	13.883784	14.126493	13.708607	14.536949	14.850374	15.639328	16.68519	15.559042	15.682734
YBR236C	ABD1	20.486202	23.710964	21.176302	40.594509	42.240269	42.944878	25.756468	28.637802	18.534082	21.867182	25.27495	17.750612	16.967495	17.309126	19.693653	14.868273	18.217112
YBR237W	PRP5	7.320955	8.201611	8.133234	11.04682	14.719378	12.620763	10.601317	9.512755	6.850057	7.680114	8.921709	5.876829	7.110393	6.15353	7.577485	5.168634	6.144774
YBR238C	YBR238C	6.785027	12.798755	6.573528	27.27117	14.069668	23.056458	9.590405	10.160686	7.26835	4.848797	6.640538	9.069576	5.172158	5.675904	4.661821	6.828833	4.467291
YBR239C	ERT1	5.728775	8.749666	6.565012	15.122009	11.802155	13.889132	9.201237	10.614703	5.442984	5.565836	5.231012	5.65265	5.331512	5.173355	4.612493	4.144313	5.02295
YBR240C	THI2	8.077421	9.411118	8.08936	50.734467	85.190941	38.005848	26.012852	28.896193	14.423588	14.875372	12.86045	9.868443	11.085599	8.574792	6.069094	4.969429	6.722425
YBR241C	YBR241C	33.020294	35.787239	36.854813	46.553146	42.244968	47.229561	31.945168	42.526653	29.539471	24.536678	22.28212	31.660582	32.549568	34.95871	41.248299	34.072624	35.973255
YBR242W	YBR242W	46.920906	47.025608	42.348812	85.151779	82.079193	86.686813	64.293709	63.877308	43.515862	48.409176	63.111271	43.87664	37.208351	38.499081	37.067169	33.218426	34.328663
YBR243C	ALG7	33.920124	30.94474	37.051704	71.969093	77.971283	72.598396	51.421329	60.8069	34.545406	35.355591	35.655262	29.964094	30.244053	29.717968	26.367907	21.935905	27.949476
YBR244W	GPX2	36.255001	38.357231	39.841129	64.394669	67.431595	64.077988	45.098057	47.167591	31.326149	47.081924	43.514648	28.92201	26.00164	28.920576	25.379889	20.80258	21.106142
YBR245C	ISW1	11.773773	11.682753	12.126828	15.228743	17.076126	17.95582	13.745816	13.754782	9.39029	10.149097	10.268944	9.226938	8.587405	8.815147	9.745511	6.857774	7.181578
YBR246W	RRT2	30.358969	30.431276	32.82436	61.160301	57.610313	66.182739	42.122208	45.185936	29.68985	33.106495	28.260815	28.535021	29.292805	28.666172	25.203279	23.739683	25.02169
YBR247C	ENP1	19.842999	25.22419	19.677629	32.449539	28.970633	34.304947	23.929817	24.41073	15.69701	16.527199	24.599758	20.11548	14.660172	14.922181	17.029964	16.504318	16.312918
YBR248C	HIS7	78.904678	89.279091	89.678543	172.303253	213.118805	159.354065	87.561203	100.484474	63.216797	66.238968	74.506302	63.158829	56.570518	59.034168	57.786682	47.691235	55.708508
YBR249C	ARO4	470.894867	517.668274	493.944885	996.129578	1059.799194	908.06073	491.514526	527.337341	407.528168	377.867004	403.916443	351.356049	280.459045	328.697723	280.395325	255.906876	309.959473
YBR250W	SPO23	1.329818	1.341654	1.758267	6.187355	5.546586	5.768074	2.663683	2.563651	1.348359	2.317857	1.465689	1.722359	1.557039	1.495556	0.928129	1.076579	0.878113
YBR251W	MRPS5	20.098347	20.851028	17.918251	41.32151	40.324528	38.703117	28.117807	30.658869	16.464983	20.865988	23.38368	16.058548	13.971204	14.221966	14.056795	10.271756	13.150722
YBR252W	DUT1	61.430035	65.796234	74.153778	145.112564	154.657089	146.236115	115.811676	120.00547	77.233803	84.357513	92.401306	64.278282	55.034203	64.136459	47.727146	46.531727	60.20475
YBR253W	SRB6	41.234913	37.891289	40.881989	91.293427	102.790344	95.555244	64.740456	61.084141	44.069042	53.64579	58.330078	32.501854	31.722898	35.698643	38.310856	31.351379	33.470604
YBR254C	TRS20	36.113312	38.424572	41.097008	68.743034	68.099678	65.145531	44.817913	47.963482	32.976761	42.633236	50.223755	32.686707	29.544151	31.409733	29.394581	24.004398	25.567245
YBR255C-A	YBR255C-A	41.875877	44.228107	44.310852	89.40464	73.736214	79.109779	46.894535	57.1325	33.66547	47.42197	39.577057	30.887789	33.413364	34.750179	29.654736	29.832066	26.233774
YBR255W	MTC4	7.571655	6.97961	8.506968	14.404358	15.725663	11.633728	8.896512	9.277591	6.113468	6.666015	7.607528	5.661554	5.887004	5.699986	8.328142	4.276887	5.790892
YBR256C	RIB5	296.279114	320.914062	325.244232	842.311401	928.950928	619.450317	273.495239	372.339874	220.896835	277.425903	321.208527	218.370605	194.780426	209.55484	191.40239	174.832108	165.565613
YBR257W	POP4	12.106025	16.699539	13.95611	26.761496	28.351595	24.570219	19.811356	17.331108	11.670092	15.414122	18.381393	12.323916	10.627203	9.664605	11.057386	10.309263	10.514951
YBR258C	SHG1	11.573608	11.941943	12.766574	28.479757	28.957396	31.874815	21.864111	18.478674	8.681813	15.432059	16.9035	9.65515	10.325843	7.452151	11.173598	7.644722	6.803363
YBR259W	YBR259W	9.084471	10.915674	10.015917	15.330901	13.951029	13.310254	10.721071	11.809726	7.505221	9.810297	9.855906	8.369308	6.852173	7.336533	7.044089	6.639522	6.893415
YBR260C	RGD1	9.01799	10.78994	10.135076	16.684402	17.442795	18.161659	12.453427	13.490221	9.234027	9.618187	10.0438	7.836657	7.640543	7.99632	9.6616	6.092189	8.140171
YBR261C	TAE1	46.505333	52.707638	49.974369	111.29792	91.626083	111.396606	62.642086	70.177803	47.64106	43.996365	55.377216	46.838234	38.746449	40.998638	33.522331	31.12854	36.956863
YBR262C	MIC12	129.692383	139.041748	121.636681	240.44278	191.973831	196.937057	121.224648	133.772476	102.219673	110.683884	119.098572	91.372635	76.432152	78.525902	77.08709	81.268188	63.123432
YBR263W	SHM1	96.025429	104.53363	106.345512	182.514969	156.46524	180.170349	111.685081	125.663406	97.795349	78.294487	84.73172	94.240662	81.281555	86.494118	77.7267	75.586227	84.3218
YBR264C	YPT10	25.410603	30.314121	24.95829	59.581276	65.2752	58.764744	31.362793	42.913818	24.799171	28.294291	33.122562	24.338711	23.840965	22.830379	21.154728	16.016134	19.539747
YBR265W	TSC10	51.892181	48.99369	53.420868	83.996338	91.730354	88.495445	69.519348	79.781578	53.76054	48.078903	48.314594	43.019451	46.889618	47.50201	37.685047	33.078869	40.537624
YBR266C	SLM6	0	0	0	0	0	0	0	0	0.020729	0	0	0	0	0	0	0	0
YBR267W	REI1	24.917923	34.717606	23.965485	42.496181	37.258202	38.741119	29.701672	27.170128	20.059046	19.95809	28.380232	27.17939	17.341404	17.123283	19.8274	19.799921	19.96962
YBR268W	MRPL37	92.314583	91.774055	94.285347	196.409073	173.437057	190.735077	110.952179	119.222404	75.643646	89.097763	102.924789	76.151077	72.07193	66.080269	63.323929	48.656055	52.24464
YBR269C	SDH8	107.813461	109.317657	123.781113	209.052658	184.484283	190.294357	112.219269	136.921188	103.020271	111.653206	96.673126	86.332878	96.633018	87.131119	98.764023	84.378738	90.327408
YBR270C	BIT2	4.936957	6.735258	5.440497	10.654026	11.11195	9.977196	7.996109	7.868456	5.336064	6.201109	5.121831	5.643215	5.059855	5.201776	6.537396	4.782304	4.820434
YBR271W	EFM2	15.379947	17.792797	15.578151	24.356409	22.907047	20.588089	18.543863	18.524746	12.671453	14.007225	16.137039	15.519924	12.74487	13.827569	11.408417	11.693357	13.959945
YBR272C	HSM3	15.723557	18.784557	18.876417	33.738903	29.294392	27.94581	18.761011	21.040686	13.942736	17.468935	15.798038	13.492925	13.99733	13.776278	14.90144	10.35492	12.962112
YBR273C	UBX7	27.203907	28.458084	26.33942	64.837807	59.888382	58.043339	33.202908	37.655586	25.071609	26.169813	28.389711	23.127115	21.252876	21.418737	25.620174	19.44442	23.420134
YBR274W	CHK1	12.621654	15.415791	17.566778	35.289879	33.096153	32.343784	20.995173	23.97665	12.869867	17.361231	17.022888	13.625318	12.919918	14.124082	12.5878	10.375288	14.367834
YBR275C	RIF1	5.538518	6.301195	6.396418	9.508925	9.527809	9.622721	6.842034	7.603927	4.819579	4.862448	5.149713	4.907305	4.671696	4.671742	4.85566	3.965354	4.371893
YBR276C	PPS1	18.193047	17.672165	19.865229	30.978048	32.946461	34.358208	24.670891	25.720367	17.260914	17.313791	17.311003	15.775343	16.503716	17.663803	15.938729	13.176391	14.58724
YBR277C	YBR277C	5.670506	4.834205	4.316201	3.981378	10.490501	11.121513	6.091174	3.906677	1.465425	4.735626	4.904525	3.666798	4.207556	4.135944	3.504256	6.577985	4.171474
YBR278W	DPB3	16.425276	15.218752	14.806364	44.999844	50.643372	35.479279	26.143856	25.715683	14.608957	22.609219	22.789909	13.015811	13.378528	11.889105	12.940721	11.110779	12.304474
YBR279W	PAF1	23.372629	26.356268	23.42115	58.037773	60.638721	55.678703	34.90659	32.782619	16.655107	28.039886	30.47504	18.407253	16.646454	16.052628	21.468592	12.979347	17.393351
YBR280C	SAF1	8.852427	8.440019	9.876708	18.437859	15.024331	14.929667	10.248378	12.555008	7.022241	8.83918	6.70372	6.465626	9.263568	9.195001	12.195485	8.38908	8.462069
YBR281C	DUG2	8.54852	9.303851	8.639605	15.040927	14.85296	14.641028	11.049283	13.075325	7.448893	7.98788	7.757292	7.651554	6.854687	8.447636	7.615013	5.912477	8.31283
YBR282W	MRPL27	27.852972	33.295555	32.149792	71.618958	66.582458	73.080261	44.212353	47.359783	21.580463	36.398323	45.87151	24.595709	20.718174	20.942305	27.117178	16.822172	20.644943
YBR283C	SSH1	167.062576	162.767746	172.90567	256.659454	267.727295	285.321594	226.813614	236.452103	153.050049	170.879028	165.386124	156.149811	155.755035	164.070435	157.061035	136.71843	149.076553
YBR284W	YBR284W	1.585379	1.169861	2.4452	4.374003	4.211571	3.815828	2.458153	3.027066	1.652487	2.064244	1.700882	1.29602	1.608831	1.924385	2.033625	1.10325	1.667891
YBR285W	YBR285W	12.561082	11.413664	11.091654	27.949635	30.505451	21.665243	14.632315	15.791929	10.612003	14.895978	11.050154	9.716953	12.223975	10.647366	12.472788	14.095372	11.467342
YBR286W	APE3	445.603912	458.059357	468.950409	659.420837	649.453552	585.238892	479.42453	561.683777	412.667297	477.814026	443.609253	456.906494	504.027527	485.138458	514.145142	509.596527	453.449005
YBR287W	YBR287W	78.444847	82.639328	79.141968	196.17099	140.851151	144.962433	88.083153	100.956886	65.14975	79.175674	71.830177	67.210281	75.87085	72.594765	80.636726	69.049744	69.063087
YBR288C	APM3	20.614477	19.726458	20.839424	36.165127	35.670673	33.826885	28.3071	28.599581	19.965986	24.349634	22.793793	18.910305	16.991129	19.437901	19.38143	14.59304	18.453722
YBR289W	SNF5	5.295356	5.706835	4.722069	8.747147	10.592969	11.440284	7.402039	7.418583	4.158705	3.782773	4.614004	4.358402	3.960561	3.779984	4.683684	2.664121	4.418119
YBR290W	BSD2	32.292305	35.759132	29.768282	78.760216	68.819992	71.182114	42.78257	44.148491	26.485199	34.094131	39.54644	27.595779	25.891638	27.425053	32.205856	20.992401	25.838564
YBR291C	CTP1	25.061647	24.154243	16.003168	396.717377	325.425629	421.547668	80.090279	214.152222	17.397823	136.073349	18.214067	18.293846	42.211517	16.436001	15.713512	14.289182	15.869229
YBR292C	YBR292C	1.927752	1.674769	1.256912	4.319707	3.833108	3.848889	2.261613	2.338539	0.894483	1.500934	1.117918	0.890064	1.187051	1.323451	1.34506	1.884404	0.914915
YBR293W	VBA2	24.872091	27.856407	27.690523	48.279602	44.207806	44.652092	31.361704	31.437984	22.869051	28.466928	25.897455	24.537334	25.730534	25.595705	29.633526	25.560711	26.657574
YBR294W	SUL1	5.187438	6.217139	5.854618	10.99493	12.997975	11.467608	8.302951	7.978963	5.746101	5.252797	4.863568	5.79988	6.532156	5.064812	6.030062	5.254027	4.771139
YBR295W	PCA1	4.652121	5.041245	5.113297	8.625093	10.937944	9.74237	6.808442	6.44921	4.350887	5.157062	3.900204	4.717199	5.215536	5.216168	5.977915	5.03483	5.436417
YBR296C	PHO89	2.751027	3.169095	3.003895	8.26153	5.321087	8.553892	3.6186	3.382132	2.963231	3.66073	2.926583	3.088364	3.392748	2.691375	3.489884	3.598219	2.758131
YBR296C-A	YBR296C-A	0.660232	0.343804	0.408449	2.223349	1.340727	0.993618	0.470526	0.285103	0.556153	0.517331	0.365808	0.185192	0.47068	0.763293	0.77707	0.2891	0.727329
YBR297W	MAL33	16.326784	16.375534	16.789007	58.995113	59.872993	45.620483	20.471931	29.063335	17.270378	19.007069	16.210014	13.868155	14.892445	14.311476	14.644492	11.61781	13.907634
YBR298C	MAL31	4.070759	3.331935	5.191796	11.075919	11.459698	9.618876	7.220962	8.865267	5.393256	4.594489	4.257239	3.422891	5.415345	5.862099	6.796262	3.742244	4.228111
YBR298C-A	YBR298C-A	0.659635	0.081657	0.655202	2.168772	2.008471	2.653536	0.839045	1.043743	0.307733	1.096082	1.198702	0.164391	0.349311	0.257869	0.771089	0	0.471217
YBR299W	MAL32	1.213203	1.09407	1.448445	7.923723	8.523821	9.913343	4.22052	4.802832	1.630239	2.35915	1.670032	1.573838	1.42964	1.879429	1.672143	1.077486	1.639487
YBR300C	YBR300C	0.647373	1.029703	0.537111	2.199709	1.926864	3.565498	0.931806	2.143647	0.875579	0.929765	1.234165	1.108191	1.1821	1.561029	1.007626	0.481715	1.210609
YBR301W	PAU24	1.288842	1.813003	1.506341	2.186159	1.686383	3.829736	2.253538	2.209349	0.975517	1.534298	1.058686	0.606388	1.628757	1.70494	2.094634	0.892529	1.352422
YBR302C	COS2	49.676567	53.952419	52.467251	110.506638	106.508911	94.480202	62.983509	69.151009	45.743034	70.878441	68.744606	45.419434	46.528557	50.023796	53.147453	48.787487	42.602772
YCL001W	RER1	109.096581	107.470894	111.818115	152.486755	162.517319	154.080124	115.016327	135.083435	93.038948	127.207756	132.131149	87.94886	91.256851	94.145172	88.167969	82.632675	73.930489
YCL001W-A	YCL001W-A	1.213646	1.67685	1.268508	6.256531	5.244156	4.565628	2.308157	3.239385	1.324012	1.442895	1.093808	1.081632	1.090601	0.98147	0.999111	0.454518	1.188638
YCL001W-B	YCL001W-B	4.40647	3.949148	4.753427	21.734831	22.916351	20.125309	9.067347	9.051636	3.301552	5.81526	5.593468	3.302083	3.666822	3.870683	3.522997	2.641759	2.615355
YCL002C	YCL002C	25.55164	29.750027	29.053129	44.258377	41.785503	44.457352	35.979004	35.348488	25.576328	30.589598	32.446396	26.289923	24.997355	27.081842	20.254349	21.334152	19.513815
YCL004W	PGS1	7.491976	8.654638	8.249141	12.527315	11.710125	11.799403	10.338464	10.629541	6.435903	7.920656	7.13871	6.019586	7.336984	7.715836	6.935145	4.803855	5.668737
YCL005W	LDB16	38.152676	44.753277	36.254463	69.152809	58.589828	68.575279	43.675091	48.667168	37.439892	30.203022	37.56786	37.273319	33.527874	35.787239	28.152475	32.8381	36.874382
YCL005W-A	VMA9	161.313293	156.534912	179.221954	403.362732	447.281555	383.143555	257.335022	259.520081	182.875397	186.375443	214.7565	169.741089	137.664368	163.325012	135.27597	113.277969	127.038094
YCL007C	YCL007C	11.239771	9.471634	10.837043	24.949417	19.836521	24.049093	14.113102	12.04451	7.677416	11.401164	10.471414	9.054583	9.973979	7.553288	9.242216	7.279963	7.960774
YCL008C	STP22	11.176019	14.097449	12.65755	23.71608	20.903221	30.802999	13.116035	17.514757	13.94647	7.978865	8.087724	12.588371	12.339075	13.586711	16.756823	10.62038	13.842278
YCL009C	ILV6	160.940582	192.020432	192.302017	462.302429	407.715912	546.287415	181.809479	219.010452	188.122818	133.49675	139.590225	186.100098	157.178604	174.106979	224.375122	141.921356	185.483398
YCL010C	SGF29	22.42333	26.226862	26.683903	39.892254	45.225109	37.052036	37.27084	37.465862	28.424517	22.522121	26.585068	25.664518	28.622757	29.678135	32.025784	23.352022	31.674282
YCL011C	GBP2	87.104004	97.700752	91.115326	159.753662	163.211014	178.206863	126.133492	142.888443	86.175301	85.497543	89.736458	86.045364	83.162422	81.669212	85.779396	61.146713	82.072762
YCL012C	YCL012C	33.746429	34.22295	35.235226	43.072693	41.611893	38.717602	32.7789	36.235909	36.199505	37.881012	39.160534	26.321373	31.758339	33.923065	37.079182	28.900702	28.755987
YCL014W	BUD3	6.027293	5.759827	5.850433	7.654683	9.489649	8.809391	6.524801	6.620128	3.982158	4.458754	4.966206	4.286497	4.138548	4.021802	4.704086	3.830931	4.336768
YCL016C	DCC1	16.947767	19.068127	16.446091	32.558372	30.572042	30.732416	21.307327	20.090536	16.560518	18.876974	17.158579	16.250242	12.069978	13.646133	12.683569	13.158664	13.075463
YCL017C	NFS1	39.501022	46.787498	47.57568	77.837631	78.512505	84.022797	50.522949	55.542892	41.475758	33.039558	30.724154	41.47504	35.46059	37.739101	38.468445	31.155903	38.381802
YCL018W	LEU2	620.516174	623.549866	660.921631	3894.431641	4597.458984	4582.019043	1868.641724	1971.389038	1058.76123	982.054199	1045.51416	901.017029	1089.81311	1111.144165	772.946533	941.374023	867.939453
YCL019W	YCL019W	3.252118	3.349402	3.877824	8.827897	8.695971	8.60417	4.725451	4.910668	2.91687	3.405663	3.594999	3.201285	2.964779	2.753827	3.701393	2.762795	3.341312
YCL020W	YCL020W	0.320668	0.277605	0.359201	0.912729	0.731856	0.600785	0.414531	0.409504	0.351776	0.375869	0.281623	0.394675	0.357984	0.328161	0.297411	0.286994	0.241983
YCL021W-A	YCL021W-A	6.336414	6.668262	7.203012	14.08089	17.560589	18.4167	8.221907	12.330289	5.676651	6.152344	6.328218	4.455731	5.260076	7.185446	6.480073	5.476558	7.476017
YCL022C	YCL022C	0.046946	0.040656	0.013222	0.09298	0.088963	0.055025	0.020193	0.049516	0.030504	0.023847	0.033204	0.065469	0.04138	0.037588	0.019333	0	0.021617
YCL023C	YCL023C	1.538167	1.39473	0.974322	2.059011	2.457134	1.604726	1.163821	1.926373	0.940676	0.764241	1.135904	0.691035	0.851453	1.052141	0.91055	0.76903	0.742133
YCL024W	KCC4	6.924918	6.36332	7.258231	9.387551	14.91084	11.764603	9.500111	10.42449	5.930961	6.732675	6.719666	4.529184	5.339458	5.058325	5.453026	3.611752	4.850517
YCL025C	AGP1	197.79248	187.326233	196.451538	334.383057	605.252319	284.434418	178.471741	210.712845	128.299088	131.427292	119.55986	119.465866	146.040512	129.348755	118.905403	64.125328	115.078987
YCL026C-A	FRM2	1.558324	1.250196	1.643732	27.849802	29.25396	13.219967	3.433524	3.553766	2.077245	2.529828	2.051612	1.80656	1.025897	1.898211	0.626893	1.030055	1.389506
YCL026C-B	HBN1	7.906053	8.797912	9.078697	27.496105	27.643848	31.345888	11.958814	14.391416	7.4044	5.397115	5.068582	5.512511	6.349249	7.101771	7.119994	5.476388	7.676187
YCL027W	FUS1	14.398005	12.514683	17.753242	17.502102	18.970634	21.908295	10.526629	17.261406	8.339954	9.594003	11.775498	10.385511	9.489345	9.837408	5.528705	3.433287	6.319026
YCL028W	RNQ1	76.361862	79.27417	76.617226	141.909912	125.310616	143.947769	91.451393	104.464417	73.581276	49.125778	46.08984	61.636875	57.927433	59.011002	60.338871	46.295311	63.214214
YCL029C	BIK1	12.314134	11.248925	11.10413	21.920731	23.574886	21.397812	14.611239	15.452477	10.514318	9.743312	11.677076	9.456225	10.096715	9.216795	12.177805	6.989399	10.753728
YCL030C	HIS4	207.032013	228.987915	224.643112	601.521667	624.044739	535.647522	218.92305	260.699799	164.910721	166.978317	174.376099	146.312027	124.942307	140.694077	132.189743	97.325699	118.72464
YCL031C	RRP7	43.395016	47.431221	39.184952	76.648537	78.052582	74.317436	54.785015	52.141735	32.677418	45.715935	55.042049	33.660995	30.708862	27.995237	34.397797	27.151016	31.844498
YCL032W	STE50	18.865438	22.599998	21.095421	34.720299	32.030731	30.435434	21.825613	23.283278	16.698675	18.320261	17.809834	18.004061	18.494434	16.308638	19.294188	15.220821	17.187403
YCL033C	MXR2	86.201607	88.173737	88.986969	166.52298	146.884827	145.471634	90.909973	101.0896	87.616142	78.303658	81.131622	85.050812	79.844872	93.564957	76.525299	80.73436	72.45945
YCL034W	LSB5	51.165073	51.114811	51.404396	87.844566	90.255211	85.462822	56.645531	63.278423	49.101536	40.165466	43.940887	44.732014	49.304623	46.297588	49.653496	36.969456	48.410442
YCL035C	GRX1	232.441162	247.709595	242.381866	461.468781	480.701233	379.169769	258.68158	302.214325	194.720673	272.91687	263.276154	173.708374	208.203735	189.804108	221.45578	199.679138	182.504761
YCL036W	GFD2	10.969946	19.183876	11.101451	9.947603	9.081867	9.035407	11.963326	9.56354	9.968687	8.017278	13.444957	15.444423	9.393122	8.881971	9.51824	14.334485	10.936665
YCL037C	SRO9	1.985202	3.923826	1.636633	2.560826	2.519346	2.940037	2.469283	2.207834	1.446793	0.938812	1.772647	1.879148	1.493443	1.325789	1.464451	1.363515	1.682261
YCL038C	ATG22	28.069433	26.551495	29.952854	49.359505	53.540245	42.00235	30.740332	35.384678	24.335857	31.140543	28.052977	27.286612	28.91222	29.259106	31.756023	30.265257	27.969154
YCL039W	GID7	10.686054	11.234444	12.335322	21.957552	20.840975	21.97909	12.980858	16.224827	9.391356	9.236974	9.084821	9.285086	10.433859	9.580062	14.117487	8.290835	11.351285
YCL040W	GLK1	143.996826	157.023956	170.014725	293.893433	281.450378	248.310089	173.696182	252.068542	155.985138	105.025826	74.45742	118.735115	145.500214	149.380478	184.744263	131.831833	148.849915
YCL041C	YCL041C	10.025756	9.919769	12.792346	17.367727	18.907042	21.602957	11.934074	14.197209	9.938379	8.317076	8.803145	8.95931	10.282768	9.384453	13.426833	9.539147	11.740964
YCL042W	YCL042W	18.057142	26.276405	46.775932	54.824631	54.095871	36.578636	24.006636	40.432625	21.561762	25.117847	18.507446	26.376551	34.309406	19.392424	32.920528	30.713827	20.601974
YCL043C	PDI1	238.13797	246.380234	250.358215	465.88031	433.943604	603.080933	315.563934	358.354889	237.058731	191.443924	193.156464	238.11673	238.687592	236.193634	269.042145	220.438492	264.485474
YCL044C	MGR1	9.889547	11.359434	12.137195	19.524015	15.031066	27.780998	9.668654	13.365206	10.258233	5.581136	5.540585	10.964573	10.763882	9.991475	14.918384	10.64856	12.536485
YCL045C	EMC1	84.722755	88.92186	89.46273	134.185684	131.915695	139.1884	106.678093	117.149406	75.963272	82.851715	86.449516	78.864761	77.742577	80.78952	84.999611	67.33593	80.224289
YCL046W	YCL046W	11.635319	12.661513	15.559437	20.04183	19.969511	16.616356	12.759681	14.357221	11.377951	11.544242	11.358152	12.927081	14.587993	11.189166	13.018654	8.920486	11.20186
YCL047C	POF1	23.2124	24.058891	21.232857	50.228436	46.868706	44.978191	26.628576	33.771786	17.651756	26.523062	24.374105	18.833731	18.931395	18.34305	17.209955	14.154088	17.988466
YCL048W	SPS22	0.939927	0.790952	1.056714	2.575034	2.722605	2.419275	1.216732	0.839976	0.499851	0.785499	0.615463	0.929331	0.787682	0.952719	0.713897	0.761386	0.80176
YCL048W-A	YCL048W-A	11.89605	9.142923	10.759252	15.865332	16.422915	12.483339	11.515321	8.004749	10.361172	14.52452	12.406828	13.052673	19.193638	15.230755	19.048721	31.218964	16.019508
YCL049C	YCL049C	60.802456	59.007061	56.082947	159.873413	157.057602	153.19577	76.144348	84.747314	53.881462	54.898003	52.152626	51.933369	51.414883	55.132492	56.413502	52.060944	49.262745
YCL050C	APA1	92.732246	96.955086	90.679184	226.49913	177.002991	233.936172	132.052124	146.378647	88.255836	90.354027	88.973137	73.446571	76.400452	79.709908	79.833107	65.649963	73.767845
YCL051W	LRE1	16.94696	17.032608	18.16626	24.602423	22.701933	23.470396	17.819672	20.738859	15.533451	14.320026	13.579261	12.042284	15.926567	15.126279	14.307847	10.41468	13.315337
YCL052C	PBN1	37.085606	34.998985	40.86026	60.973377	56.974934	56.007149	37.067032	49.389866	29.847147	38.104469	37.705212	31.680866	35.934914	35.366673	36.647987	28.085751	29.176121
YCL054W	SPB1	20.886702	27.095243	20.31922	25.848103	27.251831	25.083225	22.98596	19.899487	16.560259	16.281416	24.897152	21.179478	14.143925	12.765736	14.6539	15.802121	15.007007
YCL055W	KAR4	25.584887	29.468693	29.437815	42.951488	47.749619	43.751457	25.826084	32.998577	19.721924	23.117846	29.701345	21.71562	17.500284	18.016121	15.940866	10.380354	15.49738
YCL056C	PEX34	28.685694	30.459751	31.895296	55.761971	55.321785	53.285194	34.312981	35.23568	22.333204	33.795959	32.301155	24.140524	27.418289	23.323887	23.622402	20.618977	19.000557
YCL057C-A	MIC10	249.575241	236.782394	253.250381	342.224335	305.901367	340.904053	268.686615	277.693573	248.350189	219.047913	242.961807	217.200531	200.894104	222.913452	174.683716	170.527405	190.155258
YCL057W	PRD1	42.880959	43.226147	45.139702	66.672165	68.071556	78.202751	57.484951	60.728676	39.50478	39.74934	35.955524	37.303764	38.393604	39.706429	41.763981	32.355278	36.119629
YCL058C	FYV5	17.221909	25.069284	19.31255	35.75544	42.114227	40.753162	27.832077	24.188007	17.547169	25.806959	30.563702	22.998652	14.864232	17.489187	17.814341	18.208784	18.053463
YCL058W-A	ADF1	0	0	0	0	0	0.111819	0	0	0	0	0	0	0	0	0	0	0
YCL059C	KRR1	39.939106	43.046959	38.035637	73.568657	78.102081	68.938156	53.490662	49.419815	34.938694	45.396599	62.064224	37.370369	28.493784	29.944975	34.401325	27.404001	32.87664
YCL061C	MRC1	4.672661	4.890427	5.536776	8.104564	10.178452	8.130152	6.636757	7.276539	3.704011	4.344605	5.830956	3.577128	3.471091	3.422418	4.283793	2.563195	3.131722
YCL063W	VAC17	14.698535	15.893308	15.249475	18.655237	22.985138	23.351011	15.962426	18.950418	12.417023	10.751721	12.757528	11.690016	11.001261	9.084653	11.948678	7.645547	10.874645
YCL064C	CHA1	103.067772	124.930283	152.113892	101.885216	29.662313	165.534729	23.775227	41.440254	57.560844	40.028461	53.583065	70.512924	52.188492	66.173668	60.759708	35.883316	50.865894
YCL065W	YCL065W	3.844269	4.272185	4.165892	6.94576	5.718915	7.601157	5.784523	4.830186	3.722067	3.665925	4.55418	4.098642	3.223337	3.905036	2.820158	2.747243	3.280907
YCL066W	HMLALPHA1	32.793751	36.026958	41.564629	56.240898	49.840569	53.25021	32.982395	37.874088	28.101042	29.278162	34.574245	26.683826	24.2267	27.165934	21.408663	18.651886	21.41181
YCL067C	HMLALPHA2	25.405437	25.782038	27.704735	54.20425	68.73349	49.97575	35.299278	32.729889	19.110792	30.96331	38.963402	19.12216	18.297665	18.991825	26.059629	16.741301	19.459686
YCL068C	YCL068C	1.624763	1.372388	1.582873	2.427533	2.057427	2.516748	1.785658	1.857695	1.007829	1.84265	1.25479	0.929537	0.921685	1.430613	1.803588	0.970182	1.178362
YCL069W	VBA3	0.665811	0.81871	0.708437	1.29221	1.225516	1.261052	0.949668	1.292675	0.618849	0.732603	0.721388	0.650215	0.724601	0.610113	0.769542	0.790342	0.760075
YCL073C	GEX1	0.251778	0.205265	0.263843	0.379079	0.298419	0.365176	0.404917	0.458148	0.301599	0.363973	0.220546	0.330591	0.35768	0.431234	0.247103	0.215489	0.274618
YCL074W	YCL074W	0.117545	0.156443	0.064666	0	0	0.03321	0	0.004613	0.059346	0.016742	0.036931	0.079177	0.171	0.11279	0.042244	0.07069	0.153618
YCL075W	YCL075W	0.073887	0	0.182782	0.061609	0.199066	0.059282	0	0	0.01636	0	0	0.093388	0.109522	0.077887	0.068526	0	0.158226
YCL076W	YCL076W	0.055849	0	0.103039	0	0.064443	0	0	0	0	0	0	0	0.04232	0.058652	0.003679	0.046136	0.056921
YCR001W	YCR001W	2.566894	2.87545	3.4467	4.720612	7.07069	5.715046	2.266433	3.28794	2.100785	3.356197	3.532556	2.809036	1.990344	2.118429	3.370151	3.164147	1.716159
YCR002C	CDC10	83.904236	82.082649	90.454117	162.584198	165.311111	148.887085	94.39296	116.76078	75.714508	87.346359	91.564438	67.147758	69.735054	71.786499	64.063248	55.56295	65.503899
YCR003W	MRPL32	32.879124	35.342564	32.862129	50.913105	51.938332	54.849033	38.529888	40.109146	24.429323	35.148438	37.502316	24.641609	22.941755	17.915314	24.324625	16.562557	18.099628
YCR004C	YCP4	134.804367	135.425262	150.138885	229.64949	254.03511	238.528961	196.311737	226.45668	138.241882	155.121475	148.336685	121.748581	122.598083	135.909866	134.205261	106.237656	129.411575
YCR005C	CIT2	409.987671	467.354431	382.802094	1530.458496	1580.527344	1398.819702	338.221283	659.49469	145.383835	371.187775	137.217636	131.609512	162.501312	111.40287	120.523918	45.975006	162.524963
YCR006C	YCR006C	5.982496	5.582801	5.506864	8.843824	7.7562	8.630493	5.594845	5.373566	6.163255	3.744333	4.138626	5.981819	5.081079	6.976191	5.354973	4.518021	5.373804
YCR007C	YCR007C	7.359292	7.825299	6.008461	21.263924	18.668003	21.216858	9.677312	9.963752	6.828535	7.770738	6.389672	6.066045	6.105669	6.502092	6.526475	4.216677	5.297206
YCR008W	SAT4	34.73064	34.019073	38.259815	46.852303	45.463154	49.175354	38.673683	47.025135	29.526291	31.207874	32.501339	26.64245	30.777021	30.510494	28.462763	22.542376	25.679031
YCR009C	RVS161	92.653725	85.459023	96.974106	221.127655	196.797821	208.362701	126.39267	141.503754	81.410728	104.696259	114.291939	71.555809	69.374374	72.48143	76.738678	56.882423	70.341362
YCR010C	ADY2	2.21384	2.58183	2.952553	6.192283	4.786599	7.41944	4.587573	5.070524	3.045134	2.412084	2.548007	2.95748	2.306499	2.21503	2.522731	2.041732	3.517049
YCR011C	ADP1	35.786774	35.427963	38.282711	42.450531	50.187813	46.071522	40.609661	45.506432	30.949316	34.993843	35.852776	30.983665	35.782558	36.606445	43.152889	33.298656	32.462906
YCR012W	PGK1	1532.545288	1648.111206	1801.302002	3905.841553	3505.07666	4591.178223	2420.050781	2427.329102	1759.712524	1517.961426	1533.54541	1593.684448	1272.103516	1576.972168	1302.30835	1273.443237	1418.078735
YCR013C	YCR013C	151.045868	192.300568	175.668335	435.108856	430.681091	609.74353	376.937256	310.620697	221.926483	204.880356	198.600082	193.200562	140.514999	179.443634	153.246796	160.265274	172.956909
YCR014C	POL4	10.6067	8.69907	9.85838	13.757077	14.992163	14.396179	10.765426	10.798165	7.118277	9.325304	9.590428	8.199446	7.035118	6.635429	7.959496	6.313091	6.584385
YCR015C	YCR015C	9.699751	9.823121	10.740429	20.003603	22.101183	13.977646	11.732232	12.246057	9.457346	10.091549	11.372608	9.820086	8.663939	9.459642	9.041892	7.13442	8.361953
YCR016W	YCR016W	20.659369	23.349157	21.220888	46.669941	46.409592	43.219646	29.515759	26.952066	15.598064	22.967289	32.669643	19.407991	15.086904	14.125101	16.412905	13.887349	15.32128
YCR017C	CWH43	55.735676	60.282768	58.990246	105.50119	111.395325	106.492805	74.087967	79.081284	51.134251	57.660198	55.069534	51.718689	54.79916	56.514122	56.434254	51.398548	54.582623
YCR018C	SRD1	22.309557	25.755407	24.985039	58.11581	60.105206	50.768631	22.417967	25.949385	11.12408	19.256474	20.418934	14.513864	13.949886	14.739415	15.979782	9.152694	18.40222
YCR018C-A	YCR018C-A	7.956426	6.736196	8.598603	8.78157	10.861629	12.62889	9.433168	8.406867	6.389241	8.003522	9.069798	5.498009	8.352322	8.108294	8.984394	7.161407	5.724108
YCR019W	MAK32	12.865929	14.576648	15.105412	29.100124	27.692879	27.62855	17.733727	20.749355	9.61375	12.7414	13.219388	12.195184	10.752842	10.034936	10.284894	8.173263	10.194232
YCR020C	PET18	11.996755	11.628299	12.720642	153.928635	178.575699	80.914673	55.025215	47.312862	24.169561	40.193489	26.857653	13.491742	16.888268	14.093715	13.903437	10.220755	11.722268
YCR020C-A	MAK31	63.31176	64.353882	67.135399	170.375351	187.898148	145.261444	80.543022	86.837708	60.573071	74.551384	81.89399	61.143116	56.811939	65.549828	57.921658	54.043686	51.58128
YCR020W-B	HTL1	47.28331	54.377357	56.120541	115.407608	135.470413	102.119507	88.062637	81.9515	49.533409	72.357689	91.551369	52.091358	48.517601	50.099873	54.143593	39.550396	44.181576
YCR021C	HSP30	13.841639	13.591757	13.397537	128.25267	14.393866	46.789978	12.040687	11.897384	9.662828	11.372693	9.662992	11.758604	12.099548	12.584019	24.855694	20.079021	16.948536
YCR022C	YCR022C	2.867325	1.825165	1.956263	7.708558	4.802336	7.622456	3.952911	4.384161	2.222652	1.437922	1.716183	1.951945	1.237973	2.110796	1.10699	1.270523	1.37144
YCR023C	YCR023C	32.238613	30.271734	36.023197	68.192444	82.13208	65.087646	43.419521	47.933456	28.131617	35.264885	34.271538	26.660192	28.674116	30.681499	29.606974	23.740541	29.010595
YCR024C	SLM5	9.750705	11.41279	10.619542	21.201363	21.055878	19.991131	11.585285	16.03776	7.85813	8.619678	9.526327	8.404501	7.449351	8.005681	9.417659	6.278615	7.172983
YCR024C-A	PMP1	1198.244385	1168.351929	1220.811646	1520.952026	1652.901245	1413.312744	1316.259888	1269.183472	876.867004	1147.156494	1146.782227	924.182312	908.666138	896.321167	986.378479	908.871155	964.038269
YCR024C-B	YCR024C-B	755.110779	780.769104	735.008118	1048.773682	1041.982422	1006.267944	883.357117	834.16333	601.942566	671.711487	655.392822	609.829102	624.002258	625.416382	612.514893	538.477539	618.43811
YCR025C	YCR025C	2.301327	3.337911	1.939827	5.63989	7.428947	7.296081	4.060281	6.882104	3.109915	3.223202	3.146919	4.081105	3.210421	1.972094	4.309812	2.681875	2.820613
YCR026C	NPP1	25.269297	28.558661	27.885599	35.49387	35.220631	33.686272	27.049406	32.792412	23.216579	23.55673	23.56912	23.146101	22.942034	24.506144	25.519819	21.987543	22.892784
YCR027C	RHB1	25.181425	23.319786	26.662947	42.757469	42.59552	42.272182	29.157442	32.310425	23.542028	26.274471	25.517683	22.1642	20.752745	24.355421	19.790714	19.170185	20.786133
YCR028C	FEN2	25.034653	28.324907	28.371874	40.228085	44.132881	40.400539	31.554432	35.628262	24.493477	24.22349	25.394348	26.147856	26.490934	27.497663	25.821157	24.243874	27.186939
YCR028C-A	RIM1	234.489578	252.557388	261.62558	432.097717	434.358917	393.494598	290.943848	322.04953	228.86499	275.442108	286.464508	201.613968	188.790421	205.533661	169.324722	159.972641	174.538498
YCR030C	SYP1	20.29884	19.232983	21.386549	29.724438	33.325985	36.303108	25.936769	29.272072	18.191336	14.391556	14.310863	15.86407	18.113518	16.539778	22.568241	14.010418	17.592159
YCR031C	RPS14A	2025.869995	2014.774414	2093.727783	3084.50708	2671.064453	3124.819092	2639.446289	2706.235596	2177.774902	2154.980713	2342.954346	1928.304077	1798.088501	2052.051025	1516.200439	1593.716919	1754.379883
YCR032W	BPH1	3.692873	4.071593	4.250525	5.911119	5.384929	6.199215	4.247002	4.667412	2.807563	3.062021	3.232584	2.978258	3.265616	3.57855	3.753814	3.156144	3.125169
YCR033W	SNT1	8.451521	9.764613	8.477819	13.724213	14.862282	16.528765	11.467012	11.543425	6.56312	6.227111	6.734181	6.460683	6.714555	7.046237	7.951624	5.246914	6.413547
YCR034W	ELO2	143.59996	157.436859	151.101639	234.292465	266.208771	258.020142	193.813202	213.975388	133.218689	152.78331	164.457077	120.545021	118.342827	129.498047	103.949562	92.35144	114.607826
YCR035C	RRP43	30.235176	33.681431	28.99218	51.12067	52.844685	45.558575	32.522335	30.507977	23.77265	29.135942	34.55283	28.137045	21.484577	22.437386	22.996489	20.852367	23.214268
YCR036W	RBK1	49.382153	50.166073	56.438038	80.929771	80.157288	68.807304	56.574585	64.871384	49.314381	55.857731	55.275795	46.0742	47.067574	48.996143	53.926804	48.473301	47.181049
YCR037C	PHO87	17.799488	20.209166	18.351011	40.000072	35.480915	40.430542	25.318691	28.099005	15.586295	16.743729	19.573233	16.724474	14.135018	14.048021	13.953989	11.298131	14.391712
YCR038C	BUD5	5.400936	4.833614	4.551391	8.470212	7.916393	8.624797	5.957291	6.527212	4.335631	4.262655	4.63679	3.915299	3.843055	4.953215	5.139009	3.341239	4.966392
YCR038W-A	YCR038W-A	0	0	0	0	2.10E-05	0	1.00E-05	0	0	0	0	0	0	0	0	0	0
YCR039C	MATALPHA2	25.42927	25.695642	27.387108	54.268612	69.339813	50.38615	35.950279	32.954891	19.196653	31.192368	39.229404	19.170263	18.433489	19.00197	26.33132	16.980495	20.073933
YCR040W	MATALPHA1	32.289238	35.118462	40.527172	55.162792	49.032364	51.946785	31.966341	37.159161	27.303995	28.347342	33.677639	25.94943	23.701414	26.325207	20.971367	18.143423	20.820311
YCR041W	YCR041W	7.773802	8.75606	9.006574	13.219511	11.644224	15.512911	11.200904	10.188656	6.917234	7.591516	8.744839	8.009786	6.383079	7.532406	5.851352	5.608137	6.520603
YCR042C	TAF2	8.031433	9.577936	8.694584	13.089814	15.708919	14.284635	11.016429	10.691671	6.516292	7.625846	8.762756	7.35183	6.450971	6.670753	7.82648	5.454854	6.252922
YCR043C	YCR043C	128.3479	135.351593	137.634369	215.347458	219.49086	182.072662	139.200668	172.694305	130.178711	120.988594	129.710724	117.209648	114.430557	118.798149	87.512291	82.326065	97.269928
YCR044C	PER1	45.47028	45.774158	44.889824	82.451393	74.938286	84.841057	58.425293	62.724262	46.86134	53.529408	55.573105	42.612213	43.520164	42.238579	36.665516	32.975212	38.860813
YCR045C	RRT12	7.385675	9.440417	8.16528	19.977642	19.074575	22.559341	12.935747	14.052854	8.177933	8.92523	8.694459	9.795573	9.622855	8.968458	8.966535	7.92012	10.849956
YCR045W-A	YCR045W-A	0	0	0	0	0	0	0	0	0	0	0	0	0	0	0.015148	0	0
YCR046C	IMG1	45.956036	48.18401	45.061451	86.168045	67.87339	95.536766	65.255028	66.595543	40.983364	42.507698	42.980999	39.094105	37.283146	36.458885	34.588322	25.196407	33.697872
YCR047C	BUD23	22.129236	27.023151	23.994623	41.273418	32.278091	40.635571	29.026793	29.00119	19.909489	15.586862	18.861881	26.471373	20.436665	19.826422	19.961412	19.215466	20.644482
YCR047W-A	YCR047W-A	0	0	0	0	0	0	0	0	0	0	0	0	0	0	0	0	0
YCR048W	ARE1	13.683041	13.830316	15.871039	22.115246	20.585953	28.998314	15.688728	19.033623	16.142017	10.639903	11.970913	19.386457	18.406813	19.245577	24.799545	19.403519	20.916315
YCR049C	YCR049C	3.255494	3.627506	5.511298	5.674308	4.830369	6.984032	2.893997	4.031053	3.28726	2.973522	3.422625	5.130362	4.92283	4.812063	6.288306	4.235085	5.721688
YCR050C	YCR050C	1.360441	1.389406	2.053192	2.369831	2.792775	3.491942	2.271294	2.021569	1.746756	1.276775	1.346742	2.802086	1.992289	2.229254	2.361917	1.97068	2.650648
YCR051W	YCR051W	67.641418	76.883606	74.076904	111.152657	94.891045	119.496338	84.709793	87.760384	72.299583	51.192028	64.382195	78.042175	69.559845	78.09948	62.788094	55.788521	73.209496
YCR052W	RSC6	21.069931	25.588974	24.408588	38.755802	39.157562	50.583492	25.266068	30.578545	23.346601	15.94861	15.036024	24.548502	20.840601	20.674561	26.23889	18.852615	26.244568
YCR053W	THR4	215.824478	229.950897	232.635803	474.577271	439.553467	445.020355	247.379959	285.609314	194.297974	167.494095	153.287964	181.295258	161.978302	164.239685	174.535172	138.695236	182.822174
YCR054C	CTR86	13.306348	15.331891	13.116166	23.791965	20.947189	19.880295	12.69746	14.562925	10.019579	10.208369	12.271293	10.275781	9.043594	10.072417	9.073897	7.214858	9.657244
YCR057C	PWP2	23.123207	34.212906	24.514635	39.573483	30.056477	37.169518	28.799631	29.048363	22.211802	18.582939	22.898075	26.797272	18.894108	20.893921	18.109329	21.735962	21.371609
YCR059C	YIH1	41.338284	42.166885	40.670635	89.257515	85.989685	90.006699	57.254673	56.504211	47.172333	43.252842	47.406921	45.291374	40.395485	43.007027	43.151512	38.800606	46.011013
YCR060W	TAH1	85.214256	92.815865	91.952965	150.824982	143.70932	152.011002	96.896721	109.744354	78.05806	82.400627	94.944939	77.664955	70.704994	73.337715	55.682732	56.36792	65.263863
YCR061W	YCR061W	19.534422	20.533056	20.655018	27.630753	21.277109	31.118332	19.978106	24.426493	19.268553	14.620183	10.80496	21.209929	26.72323	21.941254	30.494179	22.860209	21.242704
YCR063W	BUD31	6.236952	7.549669	7.685821	12.854896	10.972392	10.045973	8.281146	10.784251	8.125905	5.937276	6.108501	7.744815	7.127014	6.860684	6.038495	5.231416	7.507738
YCR064C	YCR064C	1.63472	2.040405	1.843289	2.628528	2.372192	2.425484	1.495596	1.936073	1.275961	1.653432	2.479723	2.400569	1.607512	2.278758	2.160226	1.782311	2.222043
YCR065W	HCM1	14.998675	14.782795	19.280916	13.135687	21.651545	17.777294	20.223314	23.177395	14.769517	12.564071	13.48598	11.006844	13.591988	15.227625	14.549844	8.547729	14.469836
YCR066W	RAD18	6.543191	7.719929	6.889054	10.610984	11.042565	10.562361	7.560637	8.243446	5.352389	6.589681	7.714267	5.924823	4.970293	5.275085	6.641685	3.908704	7.013716
YCR067C	SED4	24.420328	24.364742	27.662254	43.570023	39.621063	52.86018	30.234053	37.052013	21.457907	19.940779	19.050156	20.843933	20.542414	22.086088	20.456017	16.509432	19.70743
YCR068W	ATG15	21.895159	20.849659	24.987247	29.83436	33.537033	30.625158	23.108566	28.320253	22.403364	16.709459	15.897338	22.285582	27.136591	24.8556	34.966537	27.134031	27.886837
YCR069W	CPR4	71.47406	72.395294	70.398659	113.908943	118.8041	130.625061	84.75499	95.68293	66.209702	58.800892	53.942505	67.179749	75.053139	76.833351	81.657539	72.525703	76.739006
YCR071C	IMG2	30.592592	34.204617	32.069031	59.010136	55.387001	63.121918	38.4622	44.190948	23.315184	29.162483	35.881363	25.521267	25.928989	22.715092	25.413288	18.454609	18.274252
YCR072C	RSA4	20.331388	28.676699	19.658899	29.203026	28.73406	27.298756	24.982943	22.40288	20.401314	15.98755	18.773399	24.063566	15.284648	16.813908	15.573341	19.630714	18.346977
YCR073C	SSK22	5.401854	6.019148	5.629664	10.75351	10.606915	10.30029	7.954882	7.728006	5.186994	4.96871	5.203416	6.189053	5.435828	5.685071	4.979813	4.037761	5.541681
YCR073W-A	SOL2	21.983946	25.607471	24.528698	45.330921	39.083126	45.827751	26.230656	30.449865	20.908306	22.132723	20.964975	23.737589	19.847679	23.844927	28.34009	21.132309	25.129877
YCR075C	ERS1	30.239988	27.4902	32.103085	48.383972	62.25388	48.646759	41.910473	47.600567	30.616072	34.350197	32.52964	26.190331	32.640579	37.020229	29.128822	24.536654	30.528379
YCR075W-A	YCR075W-A	27.822454	32.556267	33.75465	60.506023	71.960236	61.569569	40.167858	41.018494	31.943205	33.368797	42.87991	30.798649	24.859808	26.700092	28.615301	25.629337	32.501774
YCR076C	FUB1	33.049248	32.210388	34.750416	63.603443	58.385086	61.484753	38.719849	46.134315	31.45796	33.142876	32.62653	31.266996	26.999289	27.686079	27.031246	26.025145	27.002087
YCR077C	PAT1	23.12541	25.223608	21.462938	46.933651	47.837681	45.666412	28.317722	28.978251	20.243042	16.791454	16.746777	20.727797	18.320154	16.478985	22.499378	15.291837	17.819307
YCR079W	PTC6	23.118355	22.682726	23.791357	39.271336	34.862091	35.642902	25.598579	29.153866	22.265638	18.302595	16.735479	25.152153	24.04707	22.201782	25.139408	22.588648	25.593323
YCR081C-A	YCR081C-A	0	0	0	0	0	0	0	0	0	0	0	0	0	0	0.008789	0	0
YCR081W	SRB8	5.883527	7.115911	6.61846	9.83312	9.72889	10.384859	6.706645	7.548157	5.057124	5.059232	4.64024	5.012661	5.534826	5.617692	5.612556	4.491625	4.678367
YCR082W	AHC2	103.328278	106.765205	119.465027	155.925095	167.359818	171.271194	134.086258	144.767563	98.480362	122.3442	133.875183	90.005058	90.154869	96.152359	110.340004	96.522194	93.064445
YCR083W	TRX3	70.830643	73.06916	80.493286	116.013199	123.020454	108.999512	88.315132	90.924637	72.062119	84.498779	82.037598	68.16761	79.194733	85.204376	111.89016	92.179268	82.808731
YCR084C	TUP1	43.447311	48.653835	51.582138	51.326561	53.520058	65.313805	45.71965	51.564003	40.676571	28.015865	26.462107	37.972813	35.255753	35.727039	40.876186	27.663576	33.99398
YCR085W	YCR085W	3.341001	1.460327	2.539048	1.765957	4.432891	3.522111	2.230733	2.416126	1.28784	2.499492	2.949956	2.681562	1.538621	1.892976	1.630865	1.727703	1.721147
YCR086W	CSM1	10.730198	11.148487	11.610541	20.000427	26.854292	19.578554	14.550167	14.745357	7.812273	12.320621	14.213703	8.428176	7.598289	9.24766	8.913014	6.035868	9.73574
YCR087C-A	YCR087C-A	0	0	0	0	0	0	0	0	0	0.119902	0.143746	0	0	0.06037	0	0	0
YCR087W	YCR087W	30.668978	36.99828	29.465801	55.590378	46.763561	51.117516	40.230862	40.867512	32.508396	32.046062	46.647209	35.78241	29.315228	29.441492	27.880678	24.861097	28.105799
YCR088W	ABP1	18.393536	24.196686	22.364672	45.478413	41.937237	56.391159	31.487463	32.637463	20.308044	15.192355	13.813186	17.893566	17.686811	16.946346	25.426111	14.216729	17.302565
YCR089W	FIG2	9.069776	9.949238	11.422775	14.85154	12.517318	17.383667	10.167104	12.042184	9.04225	6.034549	7.040399	8.721136	8.788787	9.680115	6.428905	5.637476	7.393961
YCR090C	YCR090C	57.830906	53.359516	59.795067	137.469818	146.198151	129.396347	76.094078	86.541046	49.340004	75.021698	81.852448	50.414467	43.96703	45.064503	39.398823	36.325935	41.013924
YCR091W	KIN82	5.185828	4.062413	6.003959	5.949113	7.879174	5.390671	5.267725	6.678223	4.003273	4.461255	3.96208	4.009672	5.168286	4.696749	6.755742	3.287535	4.538344
YCR092C	MSH3	6.850375	7.478955	7.935113	8.072446	9.431169	10.078603	8.350718	8.031347	6.234764	6.385947	7.545526	6.040152	6.581597	6.480365	7.773319	5.179603	6.626017
YCR093W	CDC39	11.191218	12.149839	12.121148	13.504768	13.317723	17.075218	13.688848	15.056971	9.536916	7.219226	7.024505	10.01743	9.584841	10.564119	9.995915	8.368645	9.162333
YCR094W	CDC50	35.745544	33.64809	36.037334	46.939274	53.694847	46.975979	43.663136	48.499393	30.18619	37.281803	39.808941	31.299301	31.490038	36.539303	39.816734	30.209547	35.853855
YCR095C	OCA4	19.759958	21.184256	17.210602	32.703304	31.091322	32.139668	21.667532	22.12582	14.671952	19.602303	22.771517	12.903518	13.364621	14.716965	16.219927	14.027752	12.5109
YCR095W-A	YCR095W-A	5.601578	5.197354	6.388149	11.649013	9.05011	8.677634	5.781656	7.856223	5.982688	9.807436	6.49121	5.652266	5.595078	6.804149	5.629362	4.007051	5.835967
YCR096C	HMRA2	12.844568	11.938519	11.671054	28.112942	32.794479	25.798849	18.22551	17.541121	8.718576	15.465725	17.928911	9.833821	9.316228	10.241147	13.397058	8.587788	10.003421
YCR097W	HMRA1	0	0	0	0	0	0	0	0.103062	0	0	0	0	0	0	0	0	0
YCR097W-A	YCR097W-A	2.47715	3.211227	3.739025	5.73396	4.366141	4.850949	3.183871	3.911934	2.763988	2.658533	3.714209	2.805419	2.300261	2.856077	1.736887	1.640586	1.968479
YCR098C	GIT1	2.287728	2.638365	2.482819	8.781469	6.985242	7.740953	4.609919	4.683548	2.697067	3.732598	3.173563	3.751972	3.367569	3.738906	3.433392	3.140131	3.029046
YCR099C	YCR099C	10.469495	9.806604	9.910651	22.433466	23.238766	18.930239	13.866617	16.413912	7.05174	9.221488	9.304136	8.529052	9.22063	10.55801	9.850446	6.098206	7.727877
YCR100C	YCR100C	8.902579	8.385226	8.242368	22.24666	21.273163	17.226971	12.473957	12.54503	6.486825	8.43449	7.861846	7.196742	7.990463	8.433908	7.623341	6.540015	6.253344
YCR101C	YCR101C	8.960386	7.759639	9.229081	17.763611	15.869058	15.654616	9.635423	12.601251	5.915545	7.314716	7.664867	6.768945	5.110706	8.570224	8.833334	4.408675	4.611533
YCR102C	YCR102C	3.249252	3.331973	3.815248	7.507684	9.889294	8.56509	7.364394	6.982175	5.0664	4.827485	5.225213	3.972837	3.712488	4.625734	5.243426	3.366261	4.093059
YCR102W-A	YCR102W-A	0.722104	0.863982	0.877983	3.465184	1.990656	4.736095	1.415687	2.233502	1.077234	1.469689	1.367336	1.636202	1.059254	0.829192	1.188639	0.098267	0.227785
YCR104W	PAU3	0.780194	1.517182	0.805849	4.195024	5.084585	4.945125	1.282241	2.346008	1.260214	1.561845	1.111586	1.09865	0.96611	1.229238	0.582754	0.505145	0.50108
YCR105W	ADH7	7.603508	8.131068	7.395559	16.596067	17.039917	16.084751	10.489944	12.416511	7.535513	9.054307	8.031733	8.359524	9.408259	8.495442	7.159568	7.086493	7.673207
YCR106W	RDS1	5.001295	5.637887	6.600649	11.042871	10.894665	8.388396	7.790561	7.793153	4.642339	5.019856	4.852234	5.561058	5.243849	5.664099	5.569528	4.791246	5.49968
YCR107W	AAD3	11.827993	14.626259	12.778603	23.921848	24.051367	24.716818	15.1651	16.469627	13.68913	10.321318	9.802054	12.53284	12.090595	13.168603	13.252407	9.579404	12.573281
YCR108C	YCR108C	0.165482	0	0	0.128761	0	0	0	0	0	0.194384	0	0	0	0	0	0.100382	0
YDL001W	RMD1	14.024906	14.118444	14.367198	23.169329	27.647734	22.952486	18.554667	19.536552	11.183049	12.563173	15.719178	9.78364	9.512821	9.327558	10.792345	7.054039	10.287686
YDL002C	NHP10	26.950058	28.612867	29.780075	59.018951	63.030598	61.07666	39.073563	39.338863	19.857349	33.213493	35.154453	22.324249	19.169024	20.391893	25.970764	15.33858	19.576267
YDL003W	MCD1	13.752132	14.529512	15.192521	19.321625	35.695663	26.948801	20.511568	21.302151	12.010485	14.489234	16.394686	9.985287	9.307052	9.184484	10.746842	6.115819	9.45246
YDL004W	ATP16	361.943451	391.125305	362.056732	407.017792	409.789825	358.213501	363.346802	371.237	338.248901	396.336395	381.307404	280.226654	285.038483	296.109436	304.5466	277.845642	265.578766
YDL005C	MED2	10.99339	10.752913	9.814998	24.288301	27.227262	26.4305	18.266884	19.543097	8.439374	13.424109	12.781407	8.878924	8.251928	7.727608	12.350134	6.242445	8.737486
YDL006W	PTC1	24.489325	22.579628	24.703047	44.231766	46.812534	42.112358	28.01469	33.153553	19.299324	25.100189	23.704937	18.673969	20.082457	19.898422	17.187643	16.709188	17.511528
YDL007C-A	YDL007C-A	0.300769	0	0.164692	0.581572	0.571168	0.059662	0.137852	0.292336	0	0	0	0.308193	0.124004	0	0	0	0.076885
YDL007W	RPT2	77.948273	78.685898	76.455414	160.931915	164.148682	175.918808	112.466187	113.969116	64.918686	77.593552	80.358749	59.217873	56.669327	55.060238	65.868507	50.648468	56.1768
YDL008W	APC11	38.618454	35.304218	34.377056	93.27697	87.954185	99.014397	50.405136	56.611507	41.613243	43.060513	45.927044	36.711796	30.974678	32.144978	21.750883	20.720762	25.522135
YDL009C	YDL009C	7.26142	7.015517	7.806752	17.990471	27.462244	20.687296	17.347553	17.057314	6.945455	14.066792	13.371125	6.243691	6.676056	7.241035	7.015037	5.608592	7.727232
YDL010W	GRX6	40.307362	35.16	42.198841	92.652046	109.557404	85.651756	55.766449	66.041	28.488417	48.641525	53.454891	26.833464	29.240587	31.559546	28.661846	22.02758	29.387764
YDL011C	YDL011C	17.959951	16.351742	17.899632	37.259247	38.854939	30.735617	19.207449	22.567558	12.13478	17.445606	17.926428	9.616539	13.545573	11.614929	12.769016	7.559186	8.871934
YDL012C	YDL012C	88.582184	92.132469	86.37722	180.604614	125.77533	167.558014	101.127365	122.537254	93.335197	73.42308	75.729881	81.635094	84.223335	80.797173	65.163933	58.103237	71.476227
YDL013W	SLX5	11.836113	13.416974	13.215964	16.088655	17.73806	13.851303	12.977455	13.801363	9.933178	10.446443	11.1479	12.335936	11.489128	10.323966	14.87195	9.380969	12.292973
YDL014W	NOP1	145.90921	167.243866	140.08519	207.695862	187.631348	230.401779	176.698013	171.407104	132.180878	121.089813	142.730392	144.954483	105.878441	116.10041	115.157005	84.104408	115.867615
YDL015C	TSC13	225.767471	226.261993	231.576599	347.712219	362.099335	350.830688	274.168549	312.10788	195.346939	271.756805	271.178345	189.956085	182.214294	199.311462	182.465225	167.780533	175.156509
YDL016C	YDL016C	9.441192	10.904898	10.280248	18.538921	20.59779	20.570219	20.355564	15.350027	10.774419	16.481079	17.249624	11.6779	8.51894	10.331933	11.826683	8.603884	12.275063
YDL017W	CDC7	6.79668	8.578196	8.70793	20.534462	14.878509	16.441439	9.178596	11.726191	5.553622	6.364643	6.820035	7.098776	5.947227	5.589094	6.758698	4.930144	6.162454
YDL018C	ERP3	33.778679	28.586861	35.224369	62.920383	76.059418	65.405548	46.567501	58.320133	29.504322	43.651867	43.215172	25.67466	30.229641	31.339108	28.843086	22.866615	25.655619
YDL019C	OSH2	15.860861	14.625752	16.160376	17.691408	22.287661	20.905325	20.853916	23.315603	13.440544	14.853829	12.505637	12.09093	14.166737	14.235639	15.984344	10.997317	11.721622
YDL020C	RPN4	74.846596	62.947144	67.621101	99.400299	66.590584	97.504929	68.380638	73.153961	59.878151	60.973198	60.073277	52.418793	60.429337	60.066143	72.597816	54.947376	52.9049
YDL021W	GPM2	18.392138	17.790577	18.24383	32.340034	33.772976	26.123966	16.155401	19.3703	13.564425	20.876015	19.001036	13.517833	15.374804	15.644365	20.332077	14.901136	15.616918
YDL022C-A	YDL022C-A	0.172844	0.008481	0.215913	7.10E-05	0.433023	0.30311	0.001939	0.003308	0.079311	0.186	0.060391	0.344352	0.681129	0.717415	2.041761	0.592707	0.548561
YDL022W	GPD1	121.681984	122.283218	150.75116	176.530365	183.971863	171.409485	147.570709	182.97435	151.354767	114.205368	105.02504	115.805374	130.079071	131.500854	170.908356	109.032593	127.008896
YDL023C	YDL023C	41.276031	40.588493	59.937473	61.458626	64.452415	44.944134	42.945469	61.520065	48.910614	37.764179	33.821148	34.227104	39.024712	41.129169	64.862656	36.062637	38.177994
YDL024C	DIA3	3.523439	2.661792	3.992084	4.904482	3.377578	3.258648	3.199927	3.21297	2.841405	3.641423	3.299838	4.153543	5.554162	4.791129	8.011868	6.654306	6.517376
YDL025C	RTK1	25.654715	23.930321	28.495234	42.390694	43.078979	36.577438	26.113949	33.957233	18.674713	25.521206	26.176342	16.408403	19.286613	19.240372	21.558201	14.829471	18.996664
YDL025W-A	YDL025W-A	0	0	0	0	0	0	0	0	0	0	0	0	0	0	2.70E-05	0	0
YDL026W	YDL026W	4.210045	4.417253	5.033462	6.477159	5.922989	4.547584	4.644046	4.464553	4.59444	4.526715	4.190924	3.459106	3.885583	3.865102	4.249938	4.160075	4.484194
YDL027C	YDL027C	33.689106	31.653938	34.09277	45.582832	42.632591	46.319584	34.976913	40.694069	27.505831	36.812332	32.894085	22.747498	30.600271	26.330538	34.652828	27.268217	25.94952
YDL028C	MPS1	8.904386	10.658202	10.232553	11.355941	16.049894	13.476183	11.61186	11.991536	7.098346	7.665289	9.953336	7.646584	7.320277	7.389512	9.72672	5.345694	8.197659
YDL029W	ARP2	103.619408	107.857719	112.673233	229.052032	244.350082	231.668671	142.484634	155.29744	97.601364	105.723167	101.787979	83.179726	84.525284	81.67025	94.306778	65.380714	83.80619
YDL030W	PRP9	8.178269	10.974724	8.524033	16.85918	16.678701	17.177341	10.228701	11.677699	7.44892	8.526259	8.918032	8.378768	6.530203	6.538694	7.851905	6.173251	7.848251
YDL031W	DBP10	14.904887	17.329521	15.332505	23.921312	24.111315	23.893785	18.904484	15.743771	12.516691	12.215573	16.936058	14.447233	11.608564	10.778252	13.196614	10.971618	13.09699
YDL032W	YDL032W	1.253114	0.653597	0.94285	1.598073	1.842442	2.456638	1.070585	1.643398	1.514199	0.753786	1.47685	1.376433	1.533754	0.75843	1.146257	0.524197	0.938739
YDL033C	SLM3	8.928102	9.566953	10.366446	17.997902	16.332323	20.506119	10.870572	13.095531	9.666276	8.408774	7.353744	10.299542	8.449079	7.974648	6.917136	6.089308	6.665123
YDL034W	YDL034W	3.342728	2.917155	3.728196	5.014302	4.449374	4.103274	3.4973	4.128085	2.387719	3.483043	3.008617	2.570826	2.30162	1.806166	3.099792	2.312892	2.393972
YDL035C	GPR1	18.159271	19.708477	19.449507	26.313799	25.828701	23.997625	19.153828	21.384405	13.46488	16.332394	16.838718	13.629958	14.162374	13.901323	16.632751	13.196693	13.449717
YDL036C	PUS9	11.805261	15.007751	10.491715	31.547985	24.860071	30.021196	16.778393	18.371264	9.500316	11.858866	13.683764	9.240149	7.881414	7.894525	9.288569	6.479151	7.191673
YDL037C	BSC1	1.949976	5.149881	1.743206	49.919357	4.201095	25.43586	2.486367	2.628469	2.326918	0.972983	1.06965	3.929395	1.766045	1.480485	1.567016	3.886224	0.981717
YDL039C	PRM7	3.779271	9.459134	3.680917	62.79221	6.297221	40.342056	4.299176	4.582408	3.22654	2.696897	2.75112	6.145909	3.508951	2.768371	3.346437	5.876179	2.572603
YDL040C	NAT1	29.833075	32.292011	32.354378	57.294174	55.861603	58.672443	38.818844	42.771656	25.241814	29.97204	31.610838	24.717609	21.630255	21.809643	23.091167	17.149452	20.821892
YDL041W	YDL041W	2.126321	2.502326	3.759645	2.95061	3.218061	2.481927	1.567658	2.610202	1.493083	1.848524	1.834418	1.340422	2.054064	2.198022	2.750307	1.882634	2.188432
YDL042C	SIR2	12.290557	11.558661	12.283195	14.167773	16.24651	14.411559	12.68292	14.625573	9.099163	9.920672	9.396918	10.180216	9.462436	9.770186	10.145519	7.133038	9.97589
YDL043C	PRP11	14.565869	19.80648	15.934055	23.443453	24.814545	25.358082	18.972795	21.154839	13.012093	14.332928	17.015825	14.557047	12.115225	10.949379	12.760151	11.781695	12.328742
YDL044C	MTF2	6.811029	8.608679	6.596725	14.091158	15.895834	14.116232	11.027801	9.612305	5.686962	7.505372	7.69756	5.964501	5.783824	4.799115	6.931323	3.316763	5.6645
YDL045C	FAD1	26.814177	24.179497	26.66036	46.69519	44.977924	42.26894	31.200752	33.363689	23.148731	29.83606	28.040211	21.391855	22.853855	24.785088	24.840441	23.293808	22.661545
YDL045W-A	MRP10	74.440842	79.232613	87.463921	130.63623	134.050003	132.005539	88.456596	93.787926	59.629112	74.080803	80.590897	53.45451	52.200363	47.131985	50.918835	38.44595	50.608768
YDL046W	NPC2	314.896393	314.10849	329.867615	484.037354	528.735413	449.133942	334.568848	398.985443	296.285034	279.270782	267.982483	284.389954	318.085266	310.108673	315.643524	310.221771	310.145844
YDL047W	SIT4	46.137882	51.950569	53.097424	88.027061	72.836418	84.762123	57.297955	67.338112	41.106388	37.088783	36.344021	41.870892	36.72348	37.553261	42.763927	32.763489	43.129124
YDL048C	STP4	16.137529	23.517342	11.746507	110.760429	16.18161	62.369732	11.313541	15.16836	10.379005	8.451214	8.265578	13.023633	10.391469	8.908408	9.497347	13.69638	8.504064
YDL049C	KNH1	16.459702	14.867826	15.006795	19.534172	16.884533	16.359358	13.930084	13.895756	12.11406	11.374602	14.227853	12.094451	10.884271	10.793551	11.621491	12.12194	12.549371
YDL050C	YDL050C	8.60772	8.709144	7.007626	12.249374	12.351905	12.604284	12.39229	10.93137	6.839781	9.338271	12.57945	8.191073	6.472141	6.989291	6.475731	5.473583	6.643981
YDL051W	LHP1	120.693481	127.667274	119.445328	167.602188	173.267471	156.106354	130.954056	138.980774	92.911949	120.835709	142.383652	99.720207	84.664452	89.101028	85.961891	77.645973	91.084885
YDL052C	SLC1	91.172447	87.289345	84.127594	144.491669	127.37748	147.580658	116.097519	123.343613	82.524818	88.996536	92.666893	68.143417	65.588089	72.892532	66.598984	59.930862	69.282166
YDL053C	PBP4	34.721794	38.554173	36.610325	83.72094	83.419807	88.813469	50.393581	54.343208	30.904003	45.494568	42.528778	32.506702	28.99935	28.141491	33.022839	26.6285	29.338917
YDL054C	MCH1	40.374142	43.684258	44.474133	130.75589	131.007645	99.450897	43.017269	57.657497	33.123814	37.359806	40.246132	35.195969	33.016853	33.12196	31.012617	28.752125	30.855621
YDL055C	PSA1	590.077209	608.114502	613.669678	1147.9021	1278.925171	1034.928711	848.394287	921.855408	530.899109	599.489197	634.838806	436.035645	358.071869	427.757111	345.886383	261.892426	445.124512
YDL056W	MBP1	9.767715	10.198606	9.550701	14.135904	15.797694	14.926264	11.877968	12.113937	7.390053	8.135873	9.020992	7.352614	7.53901	6.737482	8.780972	5.898007	6.641419
YDL057W	YDL057W	8.742642	10.211501	8.960919	19.086504	18.683197	16.754385	9.243729	11.286826	7.45756	6.719532	6.933517	6.512851	7.461723	5.670088	7.949393	7.521358	7.673237
YDL058W	USO1	5.760769	6.528606	6.498394	9.405821	10.815883	11.249521	8.36636	8.54482	4.935318	5.902069	6.466153	5.041242	5.363503	5.648647	5.462785	4.06825	4.654437
YDL059C	RAD59	6.800661	7.573535	6.295238	13.967391	12.843527	13.547317	9.408132	9.055786	6.012782	6.872296	7.722363	8.012806	5.507077	5.418735	6.323688	4.417108	5.143766
YDL060W	TSR1	17.302479	24.085722	17.6516	30.248833	26.861904	28.931534	21.20756	19.499605	13.722466	14.103614	20.012859	17.542265	12.312057	12.746555	13.651788	13.118382	14.267318
YDL061C	RPS29B	1778.512451	1661.168579	1777.834961	2165.344727	1842.811279	2051.656738	1617.23584	1781.400269	1730.373535	1551.820312	1651.009033	1566.398193	1639.11731	1667.350342	1298.487671	1330.209351	1342.351685
YDL062W	YDL062W	4.684941	7.46623	6.235965	8.034507	6.141996	5.797224	6.427931	3.744976	4.053445	4.853077	7.316381	5.916168	3.870782	4.004197	4.33663	4.783424	3.944722
YDL063C	SYO1	18.461737	28.577499	19.757538	29.095966	24.188574	24.472219	23.26506	20.242151	16.34856	16.656189	26.166143	21.77249	14.13882	14.029858	13.599241	17.612213	14.763672
YDL064W	UBC9	42.980045	44.040821	50.69923	76.992798	83.795296	99.03392	55.062038	65.819321	40.459053	44.44553	46.048695	38.45105	35.328125	40.423805	43.428329	27.644075	36.0625
YDL065C	PEX19	19.276642	18.397963	20.033251	40.264469	49.275398	45.046223	31.275949	30.524635	16.022655	23.688183	29.292772	16.291214	16.595514	14.125264	19.077581	14.475197	14.948359
YDL066W	IDP1	253.581253	267.052307	279.670349	675.876099	916.96283	543.053467	238.438248	290.276001	190.137955	206.710342	173.119125	174.633759	160.21312	167.301544	161.909317	121.892822	181.305389
YDL067C	COX9	549.377258	554.799805	565.619568	885.918396	947.784363	723.813721	477.007019	538.53241	455.830139	450.287048	473.91861	424.106628	439.306122	410.763214	409.175171	369.711365	391.296082
YDL068W	YDL068W	4.72389	4.216607	4.90617	9.315629	11.694959	7.891314	6.843546	8.328464	4.834757	7.448208	7.309986	4.889932	4.06424	3.700345	5.701248	3.437453	3.239807
YDL069C	CBS1	7.222936	10.269403	8.806004	16.286854	16.597101	16.035923	13.184264	12.688633	7.396552	12.520461	11.713685	6.771892	6.692658	8.413249	7.929918	6.288523	7.584279
YDL070W	BDF2	30.79978	29.019936	29.171566	55.170551	60.769009	45.277061	39.023308	37.558361	23.020166	31.943924	35.426636	21.008995	19.978474	18.761301	22.438166	15.164718	16.637333
YDL071C	YDL071C	6.129292	7.592567	8.472088	17.041962	15.386019	14.975739	11.317189	9.754714	6.417632	6.552406	6.925409	5.756331	5.554877	5.62055	6.471771	4.070576	3.891517
YDL072C	YET3	209.17485	200.800079	217.983566	371.425354	361.726349	340.71167	260.632019	265.753632	195.825897	243.539764	242.907684	180.246033	209.387375	212.452698	236.218781	220.277405	211.231125
YDL073W	YDL073W	15.239994	15.171931	15.882957	20.257217	25.202362	22.983929	17.08774	19.089001	12.116036	15.939085	15.664202	13.555973	14.539347	14.503954	14.220673	11.848242	13.084892
YDL074C	BRE1	15.598851	21.214685	17.103724	32.051685	34.23415	30.998121	24.618559	24.442461	14.324102	19.058666	21.045851	13.943159	11.956394	12.862861	15.533984	11.423296	14.033063
YDL075W	RPL31A	1626.593018	1661.778687	1679.583496	2393.148438	2585.724854	2542.001221	2344.28125	2350.359375	1530.952148	2088.252686	2381.957275	1357.525146	1280.596924	1363.90979	1341.825562	1095.727539	1230.765015
YDL076C	RXT3	32.930862	34.850323	38.301865	51.567017	58.340145	49.164604	41.938457	47.27634	26.189899	33.246952	31.350224	23.76016	24.599785	24.790787	26.858772	17.719645	21.618971
YDL077C	VAM6	6.39273	6.889967	6.756214	9.204842	10.460418	10.122722	8.407491	8.331488	4.741975	5.951824	6.027549	4.977042	5.556454	4.883154	6.612044	4.366639	4.953659
YDL078C	MDH3	90.226006	92.429077	95.270027	188.879379	171.003571	169.977112	111.793549	128.920639	85.442139	93.602661	90.613518	74.063957	71.556992	74.559212	70.784294	57.160816	65.716164
YDL079C	MRK1	6.261717	6.691646	6.512309	25.15695	24.814074	22.068747	12.165982	12.84906	8.170727	8.446814	7.557205	5.961575	6.174843	6.24009	6.607457	4.166564	5.336609
YDL080C	THI3	12.683771	15.118258	14.323606	44.374565	44.127731	41.29174	22.49267	24.564526	14.247453	14.63024	14.905461	11.028327	11.479338	11.801291	10.208989	8.216063	9.878189
YDL081C	RPP1A	1323.983765	1335.418335	1451.104858	1663.692261	1761.560303	1904.730835	1770.985718	1788.32666	1390.364014	1669.947144	1786.763794	1269.15564	1127.769897	1338.691406	1158.029907	1120.869751	1227.731323
YDL082W	RPL13A	784.053467	752.90918	760.920349	974.888611	952.497314	1007.824219	926.283997	962.554932	732.790466	838.941101	944.191711	650.538513	569.291199	614.69635	573.540588	500.953522	590.691406
YDL083C	RPS16B	1457.947632	1490.531982	1527.685913	1821.94397	1708.883789	1856.657959	1775.327637	1868.063477	1513.325195	1579.21167	1712.635498	1335.99646	1182.011719	1390.098755	1123.282104	1131.046997	1253.240601
YDL084W	SUB2	237.300995	239.417465	244.244644	363.749542	383.992523	370.459534	285.807434	318.484802	210.863739	242.301392	248.410049	201.55687	196.300095	208.263046	190.429077	161.394135	196.25499
YDL085C-A	YDL085C-A	76.335083	65.917122	83.681999	118.607018	132.946945	122.621712	104.234459	98.321999	59.592045	96.31958	101.584969	59.791553	69.497322	66.362854	69.979172	50.114193	55.469868
YDL085W	NDE2	4.113944	4.331162	5.764161	9.961401	13.16041	8.131877	2.783421	4.674221	3.283594	3.390983	2.44282	3.168878	4.008355	3.491502	5.145672	3.40631	3.731167
YDL086C-A	YDL086C-A	0.646598	0	0.020848	1.657944	1.335037	0.03599	2.847724	2.995848	0.006959	1.905052	0.674681	0	0.019938	1.662268	0.644708	0.168831	0.707357
YDL086W	YDL086W	165.418304	183.138977	187.627991	355.541168	322.802063	368.162933	236.922424	254.739685	182.372116	154.622391	146.778748	181.682602	164.545456	167.257111	161.313782	146.226288	183.411896
YDL087C	LUC7	7.277202	10.295822	8.088901	17.23053	17.186806	15.86263	10.55222	13.022781	7.940702	8.206347	7.789127	10.638679	6.870705	6.653665	8.756917	6.663578	8.198292
YDL088C	ASM4	23.705212	25.269787	22.840948	37.506012	37.604591	35.024803	26.503197	28.769484	20.636314	19.190224	20.383398	18.694035	18.016825	16.559431	19.145473	13.754404	15.732559
YDL089W	NUR1	19.11969	15.703776	18.361088	22.34461	26.572508	24.336828	19.760387	23.169353	14.515613	18.511652	19.526434	14.32371	15.652448	15.333412	17.437471	12.830465	14.003838
YDL090C	RAM1	13.850847	13.409377	16.85301	26.745729	29.901222	26.591488	18.707691	22.352858	12.747092	14.443714	17.052221	12.703274	12.39816	12.385341	12.212515	9.011215	10.996778
YDL091C	UBX3	17.508957	17.444252	17.69198	24.871603	23.636526	21.292622	17.87686	20.07358	13.566618	18.096714	17.542519	13.339196	14.871941	13.642977	18.815266	14.120488	14.151107
YDL092W	SRP14	73.966087	76.274216	82.326675	171.3918	183.598755	170.491104	108.318764	116.597755	63.623764	101.485519	115.14109	64.069229	56.644859	60.11409	62.290028	45.142174	55.362732
YDL093W	PMT5	14.387316	14.276433	15.66658	26.307945	28.913536	25.012804	18.851515	19.312254	12.17903	15.883995	16.040131	12.53805	11.987358	11.974314	12.097467	10.163219	12.312201
YDL094C	YDL094C	1.867131	2.197118	1.714136	3.341456	4.480915	3.408395	2.730517	2.46441	1.506892	2.501124	1.98596	2.000184	1.509206	2.021958	1.81278	1.053797	1.59778
YDL095W	PMT1	58.544952	65.011658	63.102295	108.905106	121.166138	126.510399	85.333817	93.285034	56.776638	50.500011	52.352154	53.996986	53.37851	55.262001	51.560524	38.816963	52.041119
YDL096C	OPI6	4.643422	5.976087	6.313586	10.979337	12.864518	11.202018	9.417962	8.18613	6.569661	6.73525	7.229135	6.114779	4.710359	7.503232	6.668642	4.562016	8.965712
YDL097C	RPN6	97.963455	95.448219	91.961243	175.514572	157.423248	172.50621	120.80455	129.232635	82.602837	89.153175	94.797028	78.145416	75.121399	71.745232	79.723587	62.041901	73.360443
YDL098C	SNU23	16.258123	14.430676	15.742126	28.891096	29.122601	28.391401	23.272881	21.551186	11.505011	17.49007	20.819481	14.272064	10.422863	11.100798	14.208386	9.458598	11.015854
YDL099W	BUG1	18.27277	19.69972	18.245224	63.066589	64.244743	72.78051	36.686531	36.144684	14.371468	25.787844	27.460491	16.044651	12.686323	12.976528	18.919283	10.869138	13.991811
YDL100C	GET3	109.020676	109.705978	119.813255	258.393463	237.238541	262.389801	155.656342	174.085953	110.133995	119.341942	121.861679	103.323967	98.503784	98.5439	87.555946	78.273781	92.318535
YDL101C	DUN1	11.379004	11.412208	12.155139	19.230181	28.978674	20.128666	15.749649	17.65527	9.499172	14.008522	14.383541	9.484992	9.282617	9.726507	11.213669	7.993248	10.433656
YDL102W	POL3	8.124002	8.60335	8.501098	13.147195	12.725128	13.008352	8.520208	10.574573	6.563062	7.36486	7.300275	7.691967	6.408666	7.097913	6.268023	5.489447	6.311938
YDL103C	QRI1	27.862516	28.802744	30.486198	48.810707	51.81559	51.518066	33.341824	38.666134	24.923752	27.037962	28.870159	22.359163	21.587334	21.838089	23.870514	17.363401	23.256739
YDL104C	QRI7	6.582738	7.753631	8.270099	13.554006	11.195817	11.388843	7.486517	8.103225	5.708528	6.621968	6.209221	5.432016	4.513396	4.474736	4.992623	4.137748	4.333469
YDL105W	NSE4	4.21594	4.843872	4.772882	8.155729	8.475928	8.363566	6.449239	5.71125	3.358701	4.287659	5.207917	3.874763	3.771928	3.611696	4.223791	2.528232	4.267354
YDL106C	PHO2	11.441929	11.645734	11.359437	17.252321	18.287369	18.316916	12.461993	16.447378	9.729057	9.079901	7.602728	10.022118	10.230503	7.673176	12.57056	6.940719	9.868074
YDL107W	MSS2	8.478168	8.703619	9.390787	15.691628	16.023149	15.370947	11.940864	11.957276	6.475999	9.982864	12.196835	6.985072	6.50239	5.713855	6.525276	4.996325	7.159201
YDL108W	KIN28	22.550364	25.549828	22.895275	42.986664	42.168743	42.192814	26.55718	30.609303	20.150822	25.319469	26.656639	22.21945	17.749613	18.449022	17.604549	15.518909	16.821419
YDL109C	YDL109C	4.743196	5.816132	5.381141	8.455478	9.482594	9.538382	6.525156	7.638042	4.936161	3.849472	4.44732	3.982745	4.865748	4.79625	5.419108	3.841635	4.622231
YDL110C	TMA17	114.898903	112.678139	112.260521	199.779144	233.103989	182.917969	138.225052	152.556656	94.691376	136.258972	120.159782	80.624176	101.253632	91.948997	118.718193	75.117149	88.38665
YDL111C	RRP42	38.090965	42.787605	41.614429	80.085503	76.915977	78.97197	52.211945	55.840031	37.15863	40.148838	42.014393	40.615116	34.261772	35.890415	36.720161	34.744434	39.323967
YDL112W	TRM3	11.149917	13.023182	11.419387	21.049175	19.211542	20.842951	14.17535	15.445999	10.027369	9.448497	10.542815	11.733386	9.135174	10.972642	9.466178	8.826037	10.572375
YDL113C	ATG20	9.245028	9.00947	10.55754	23.927237	23.108484	17.614914	12.793254	15.053622	7.885501	11.51763	10.770993	7.29188	9.313805	8.784171	14.15951	6.658111	9.882563
YDL114W	YDL114W	0.154895	0.495852	0.320856	1.31179	1.170101	1.697147	0.634456	0.437636	0.114558	0.44227	0.309725	0.253148	0.245138	0.166622	0.170859	0.178605	0.203847
YDL114W-A	YDL114W-A	5.876877	8.660452	6.583463	18.066328	13.528052	11.141174	7.958035	7.872783	4.92637	6.817731	8.172602	5.671148	8.555632	7.576763	5.996758	5.503791	6.166218
YDL115C	IWR1	19.035431	18.920444	18.767303	40.410686	40.462887	36.824394	25.32214	25.080849	15.284903	22.050467	22.819485	16.252552	17.128874	16.151451	19.636026	14.967513	14.424175
YDL116W	NUP84	20.947069	25.506491	25.135542	34.889935	37.498615	31.958939	28.535707	30.193684	18.271967	22.170872	22.210936	18.440681	17.114296	18.973269	18.949663	14.01544	17.423965
YDL117W	CYK3	13.40815	14.114872	12.387726	18.851608	20.426626	20.678864	17.971849	19.168095	11.009227	14.06123	12.211396	11.281466	10.396674	11.332603	10.308545	8.511022	10.492056
YDL118W	YDL118W	3.73594	5.084452	4.947545	8.766685	9.771897	7.504622	5.277074	6.262294	4.187955	4.153698	2.506546	2.636354	3.449258	3.235128	4.266376	2.635585	2.980004
YDL119C	YDL119C	11.644987	11.922638	11.431164	22.877275	22.402817	22.046654	13.16524	15.317745	9.944996	11.148555	9.099643	7.951298	10.05427	7.723943	11.112606	7.980969	9.953244
YDL120W	YFH1	81.924011	69.298546	76.551987	170.279541	166.763153	181.717972	96.905609	115.879158	68.95784	86.167923	78.566757	54.722996	52.514496	57.235859	50.600636	39.75322	51.214321
YDL121C	YDL121C	99.839264	94.543037	99.245468	221.488602	217.804672	196.33725	107.95813	124.818474	83.150917	105.680794	138.373062	81.083282	80.089996	79.420868	75.068329	70.045578	65.545456
YDL122W	UBP1	24.370802	28.141838	24.524645	37.511623	34.265148	34.565361	29.018665	29.384304	19.438454	22.171104	25.723577	21.809477	18.41823	18.237774	19.236622	17.766903	17.989912
YDL123W	SNA4	26.257597	27.927071	36.303799	67.883148	66.860458	76.71772	39.511757	43.966	33.624508	24.928749	23.37499	34.984741	39.882298	40.091007	48.732658	40.490692	40.891369
YDL124W	YDL124W	91.025505	92.628319	108.259308	128.95752	101.617348	109.974464	80.527924	77.111717	73.746368	82.837234	61.497631	64.732529	81.73394	77.336266	123.317741	101.950111	84.690018
YDL125C	HNT1	284.538727	285.286163	304.363892	672.736206	574.569092	595.825562	330.5578	380.871948	291.907898	305.770813	306.003204	247.723465	255.364487	257.238861	197.04924	199.012604	202.11528
YDL126C	CDC48	142.745209	153.261703	157.246674	288.918518	276.056824	290.767365	172.412979	199.785858	137.265396	128.171204	114.958008	130.488968	132.132828	128.43219	141.496231	110.052628	115.438942
YDL127W	PCL2	14.395128	15.713084	18.744661	22.010242	26.177647	23.06053	19.021097	22.30706	13.507133	12.638285	12.866846	13.456629	13.350358	12.702208	14.624892	11.135897	18.160194
YDL128W	VCX1	117.572716	121.337097	112.491226	242.710907	220.917496	207.547409	138.295654	165.69487	97.628708	109.766281	106.14859	95.112274	95.463272	90.68071	90.873131	79.826889	87.447624
YDL129W	YDL129W	11.177694	13.799368	9.345782	27.145191	12.02141	17.408098	11.482038	11.181101	9.612483	7.936917	10.9608	10.18454	7.051702	6.432455	8.948049	7.45647	8.123577
YDL130W	RPP1B	1486.324097	1554.392456	1549.526245	2114.579834	2005.383057	2299.076416	2350.673584	2056.810791	1813.915649	1680.044312	1805.792969	1439.097534	1222.860596	1494.853516	1205.803711	1329.464966	1435.133423
YDL130W-A	STF1	253.579849	237.415817	252.83374	291.703094	351.033752	277.652191	225.946259	264.225891	162.5811	198.255569	192.663879	152.069153	181.63446	165.361084	215.744263	175.278595	172.258957
YDL131W	LYS21	183.64949	187.616394	174.258942	1218.499634	1311.302734	1061.011475	272.008057	508.699982	128.912155	315.834106	112.528252	118.428772	143.43692	102.174294	96.203865	70.424797	105.472748
YDL132W	CDC53	25.603493	25.556917	25.913809	48.046288	52.846901	53.874451	34.108761	36.750275	21.268734	25.83106	23.79826	20.913443	22.571712	21.619745	23.599419	17.46319	19.819273
YDL133C-A	RPL41B	1165.31604	1116.499512	1329.588501	2047.006592	2633.053955	2348.640137	1978.526367	1602.031494	1259.796997	1963.833496	2099.281738	1204.825562	986.543518	1245.424805	1256.602051	1096.393311	1185.49292
YDL133W	SRF1	17.833099	19.709295	20.727703	24.679914	32.700508	24.260288	24.90814	27.887077	14.597391	21.170313	21.437361	17.321716	17.469019	17.217493	20.7353	12.818708	17.816393
YDL134C	PPH21	81.093216	77.830864	82.532593	130.003815	130.844467	124.299492	94.119171	107.56356	75.659538	77.663597	74.043282	70.097763	71.423393	71.747978	71.892464	61.328407	66.630135
YDL135C	RDI1	54.085037	58.059505	65.578812	134.511475	163.861404	136.906662	92.045624	102.505531	47.812813	79.444771	81.349358	47.746471	44.280109	46.492126	47.321205	35.02383	43.332882
YDL136W	RPL35B	1031.375244	1092.52832	1092.149902	1645.952026	1770.330566	1660.319336	1423.089111	1501.551636	990.960388	1299.766235	1573.200439	938.662476	785.591003	900.49585	887.515015	675.315063	801.614197
YDL137W	ARF2	405.472015	390.448425	435.756531	630.989685	717.530273	589.395508	422.709106	477.520996	385.729523	440.297485	413.148865	340.596985	342.132812	346.222107	341.496613	327.586029	337.15155
YDL138W	RGT2	16.642147	14.390051	17.641893	18.598946	28.755661	25.50676	21.594597	23.618477	13.553553	14.534287	13.991383	12.908946	16.193611	15.043988	15.286307	12.198271	14.456119
YDL139C	SCM3	10.058064	9.953465	7.795176	24.908827	30.10173	22.457043	14.063443	13.273224	6.690639	9.427757	11.210495	8.806048	6.806673	7.923215	7.500174	5.590248	7.074431
YDL140C	RPO21	28.273817	31.234901	29.092054	42.758476	38.397419	58.620514	33.114849	36.161388	28.325043	19.394928	17.276665	27.067974	26.421854	25.29937	26.211475	21.394411	25.249218
YDL141W	BPL1	16.935301	17.106112	16.192879	31.42415	33.683125	32.843761	19.192467	20.482523	13.160319	12.449453	11.70633	13.327841	12.111197	11.852789	13.136439	9.031142	10.336484
YDL142C	CRD1	26.245277	25.217365	23.73119	44.391727	45.126003	43.948536	26.87192	30.773533	19.796951	30.229446	25.082249	17.504625	19.25724	20.136847	21.029915	19.316629	17.419086
YDL143W	CCT4	78.779007	84.251022	81.884895	146.052322	132.475433	153.669006	103.490395	107.906464	78.443253	69.237503	73.461014	76.021133	65.773903	70.019203	70.398048	57.079041	71.341675
YDL144C	YDL144C	52.256969	52.975143	52.822712	82.599838	72.240135	84.961891	59.33379	69.481941	48.878033	37.251938	36.557716	47.36755	50.181244	45.719311	38.763687	39.759899	39.189964
YDL145C	COP1	44.98587	49.798939	47.942875	81.685768	85.52739	95.719887	59.123844	66.07354	42.806503	40.875053	36.017754	43.134705	40.376083	41.089687	41.168083	32.764603	38.762527
YDL146W	LDB17	13.1028	10.382299	13.31694	32.284927	36.34676	32.101383	19.075191	25.603025	12.69431	16.389427	14.014926	9.119284	12.37395	12.417268	12.227994	7.613573	9.368672
YDL147W	RPN5	76.341255	77.183014	76.354515	158.622818	165.320435	163.962021	99.389397	105.71241	60.959671	81.676483	85.612434	60.689232	60.088295	57.341099	74.600296	51.337509	52.804741
YDL148C	NOP14	10.255848	14.568748	11.509501	22.270065	20.168472	19.634245	18.458134	15.010487	9.042887	11.437942	17.052303	12.002872	8.046762	7.996436	11.102023	8.117332	9.541584
YDL149W	ATG9	5.487401	4.451195	6.047208	6.556862	8.06595	6.994807	6.23909	7.049467	4.457541	4.989841	4.020021	3.973922	4.763237	4.297942	6.93966	4.397484	4.357865
YDL150W	RPC53	15.11177	20.937525	16.028969	32.339516	30.438385	38.081158	22.844395	21.783815	12.936676	13.965508	19.287729	15.12298	11.20101	11.252194	14.859384	9.116076	12.861021
YDL151C	BUD30	2.06498	1.882929	2.514687	5.622101	6.541438	6.670036	3.206592	2.092184	1.137972	1.814287	2.562393	1.848441	2.239185	2.460324	2.7084	1.918043	2.222568
YDL152W	YDL152W	1.203615	1.365182	1.28281	2.072206	1.862349	1.559366	1.474782	1.03694	0.788221	1.211092	2.132242	1.148626	0.6727	0.828716	0.974775	0.841892	0.887359
YDL153C	SAS10	18.376135	22.167282	17.727205	35.160297	34.893929	33.828766	25.217081	22.148012	14.987038	17.426643	26.550928	17.815788	11.87269	12.057751	16.040436	12.778116	13.223662
YDL154W	MSH5	2.743003	2.877544	2.931641	2.139729	3.861466	3.941939	4.152608	4.470788	2.559978	2.897012	2.822717	2.280144	2.835526	3.035385	2.684217	1.574941	2.347833
YDL155W	CLB3	19.663719	20.923412	19.080086	26.527496	32.757671	27.008223	22.183893	24.115961	16.769585	16.856562	19.559088	14.454956	15.034206	13.762087	14.455828	10.545434	13.079759
YDL156W	CMR1	4.825003	4.286708	5.190832	6.598091	8.715702	8.643192	7.531587	7.428261	3.861113	5.206514	4.743481	4.040079	4.000275	3.736883	4.428593	3.226435	4.210254
YDL157C	YDL157C	110.555962	116.50634	134.01799	237.627396	254.393372	221.468307	152.005722	167.21936	107.929482	152.756409	166.107056	95.244141	89.647728	103.324707	83.765404	86.293182	88.537567
YDL158C	YDL158C	12.113355	13.205715	13.392554	20.064301	23.450802	22.860865	17.816755	17.712435	7.592896	12.883081	15.784077	7.076756	8.998455	10.670921	6.062145	7.217686	6.603651
YDL159C-B	YDL159C-B	0.044343	0.071936	0.057126	0.069806	0.195345	0.141596	0.064034	0.039505	0.010772	0.04468	0.039815	0.061613	0.050127	0.088371	0.044475	0.031128	0.044031
YDL159W	STE7	12.423582	13.84166	12.374944	21.68368	19.35638	18.682566	14.248686	14.875732	10.057277	12.145552	11.508733	10.567218	10.206643	10.838311	10.834191	7.12696	9.372128
YDL159W-A	YDL159W-A	2.39467	2.018175	2.34346	2.878046	2.822506	1.989826	1.883016	2.929884	1.110257	1.769226	1.572936	1.187765	1.533025	1.84277	2.335176	1.230656	1.374617
YDL160C	DHH1	33.122631	38.039818	36.144566	44.176193	41.432251	46.495464	36.981911	39.300823	29.089998	25.53758	24.824999	28.873854	28.233465	29.114977	30.978695	23.12775	25.699053
YDL160C-A	MHF2	32.697067	34.335793	33.593014	105.481804	94.706802	89.522102	43.040043	53.016823	29.321909	36.626759	43.779358	26.710173	23.700724	29.834742	21.664865	24.842686	25.82192
YDL161W	ENT1	21.908276	24.530205	22.606697	66.434189	68.323868	67.045418	34.937008	39.391476	19.063278	23.152802	25.815439	18.642351	16.899054	17.729708	20.546217	12.419043	16.987434
YDL162C	YDL162C	1.087767	1.274271	1.116058	1.997661	2.755366	1.947334	1.576484	1.250781	0.640555	0.837284	1.089607	0.424511	0.827692	0.96016	1.076022	0.960191	1.484703
YDL163W	YDL163W	0.902	0.265321	0.405351	1.434547	1.214916	1.952381	0.764554	0.229401	0.694043	0.621768	0.678333	0.146719	0.13517	0.115983	0.665676	0.107177	0.447381
YDL164C	CDC9	12.277977	12.347815	14.876599	19.197605	21.838388	21.769892	16.854288	17.404478	10.956382	10.690744	11.342194	10.195517	9.744303	11.099096	10.717857	8.002637	9.68564
YDL165W	CDC36	45.072338	41.51004	46.969501	96.197258	95.548607	93.244125	60.333199	64.269981	43.825249	52.291199	53.261246	42.288452	36.603619	38.880608	39.291393	33.868534	39.004036
YDL166C	FAP7	41.471283	46.155159	46.249336	83.99691	100.512032	81.773537	63.389973	56.419823	39.580177	47.8923	58.967018	40.340076	33.748943	35.488686	34.60989	29.56572	35.521397
YDL167C	NRP1	26.067837	33.651524	25.169884	38.561523	34.68161	33.518677	29.329901	27.432156	21.937096	20.420734	25.597456	24.750666	19.144081	20.074642	15.33536	19.483395	16.723059
YDL168W	SFA1	53.60165	60.327953	60.948524	116.029716	118.449104	125.527611	72.725594	78.103928	48.399403	49.796822	50.808823	47.101582	42.45237	44.781822	47.228436	38.33543	48.336811
YDL169C	UGX2	17.0574	14.43091	18.19655	30.483637	31.686533	25.152035	16.766514	22.417429	12.580886	17.21246	15.014863	11.644312	14.180733	13.041623	20.747166	14.366769	14.300803
YDL170W	UGA3	36.326488	41.016449	41.674789	82.10025	99.964584	66.709152	37.973022	44.408493	31.642172	32.723179	30.200556	32.973583	31.006313	31.982784	32.70433	26.566158	29.034349
YDL171C	GLT1	55.104336	60.011005	56.614262	183.516006	155.891586	136.572449	63.281746	69.47435	46.761196	39.002926	35.783157	42.99062	41.175411	42.575535	34.111343	26.067215	33.393597
YDL172C	YDL172C	6.707623	8.156707	6.667943	20.382151	20.306902	19.110214	9.650519	7.558117	2.378526	14.78343	7.348776	2.277851	5.389271	6.233593	10.897914	4.060007	4.323066
YDL173W	PAR32	84.120201	87.04837	77.475174	238.415955	234.969238	195.174744	98.210678	106.922539	68.379204	87.920296	95.880669	70.805542	58.182861	54.537945	58.029675	46.171032	63.453426
YDL174C	DLD1	51.584854	51.465324	55.726311	106.760605	111.598358	106.003326	61.779121	69.771301	52.838657	48.805801	46.726143	49.275909	54.835678	49.519253	52.087353	44.358509	49.029312
YDL175C	AIR2	15.344355	16.868179	15.983571	48.324467	45.637821	49.932301	23.477894	29.510086	15.708006	12.867574	13.59978	12.804161	10.893576	9.083332	10.262225	6.984862	10.923906
YDL176W	YDL176W	8.586627	8.324563	7.956532	12.246284	14.055835	11.873719	9.082563	9.849049	6.908826	6.989601	7.36033	7.029555	6.172791	6.273294	7.873169	5.872049	5.988227
YDL177C	YDL177C	17.547419	20.157576	17.34976	44.590576	52.755741	43.232033	24.441368	25.031382	14.847508	22.177076	23.071293	17.585884	13.848795	12.885779	12.927648	10.020054	15.122926
YDL178W	DLD2	66.895844	63.47562	67.172592	136.425507	122.535408	116.036316	72.485123	79.47274	60.865383	67.535751	68.084984	53.999966	47.903748	48.290218	44.23999	41.851685	45.318169
YDL179W	PCL9	24.915684	26.327663	26.322079	47.523567	50.717194	50.555397	33.298321	39.880836	22.683264	26.004646	22.456322	19.10449	16.346104	16.522354	19.274939	12.637043	16.111574
YDL180W	YDL180W	25.070913	26.926228	27.431803	45.664944	44.029949	38.599728	30.386349	33.020477	20.970537	23.707727	21.831947	18.862278	20.271263	21.49225	18.879423	16.101969	20.752617
YDL181W	INH1	248.5979	253.217926	271.191833	104.685753	94.415596	125.944717	248.857956	246.580078	218.814468	188.194061	210.490585	190.311661	215.27005	207.741104	181.423355	164.462143	173.821686
YDL182W	LYS20	180.443558	191.294037	154.149857	2728.629639	2884.420166	2253.572998	367.918976	948.746033	104.371269	559.052856	90.485779	101.716667	169.806839	72.003967	74.594772	56.752983	79.548668
YDL183C	YDL183C	6.253084	8.714208	7.238369	68.139694	79.295433	87.485664	16.017517	35.121006	5.998127	18.055922	5.768929	4.99203	6.922538	4.155422	5.376446	3.240907	5.296171
YDL184C	RPL41A	2359.19043	2319.553711	2653.063721	3006.113037	3431.901367	3416.230713	3243.878662	2908.585449	2367.654785	3163.141602	3215.36792	2044.932983	1765.764771	2144.87793	2015.128662	1781.248169	1896.216797
YDL185C-A	YDL185C-A	42.768566	46.752861	59.91917	84.424469	83.706749	68.031998	47.782219	51.184734	33.447803	33.639545	30.265831	40.542259	38.05864	45.743057	54.677059	31.85438	38.212849
YDL185W	VMA1	123.875671	136.451508	139.501495	237.397858	244.518433	242.794678	149.389771	164.769867	112.199577	97.312988	88.650345	117.899429	107.274529	113.187271	119.672562	97.948296	108.924316
YDL186W	YDL186W	4.280124	6.165001	4.086637	20.506495	17.491766	19.164476	6.552998	6.648342	3.246468	4.905853	4.055698	4.827512	3.144514	2.75929	4.647217	3.159249	2.670761
YDL187C	YDL187C	0.138579	0.210974	0.083262	0.652218	0.675699	0.447389	0.05926	0.109612	0.167651	0.158597	0.14869	0.132546	0.10448	0.137715	0.040366	0.083815	0.137581
YDL188C	PPH22	53.359707	55.238476	59.335594	85.160828	81.099701	86.387131	64.904373	71.684425	51.485382	49.69796	46.052814	49.149479	53.510406	51.353527	52.936382	46.803699	48.096031
YDL189W	RBS1	15.231109	15.614322	17.732306	29.376125	31.591061	31.072466	20.991987	21.502289	14.573282	16.240273	20.100098	14.29976	13.620922	13.042078	14.039612	9.288655	12.306588
YDL190C	UFD2	20.793299	20.63942	21.83457	32.717827	37.435497	36.576721	26.431749	29.014107	17.93215	20.967804	17.923985	18.011806	19.107292	18.658972	20.276489	16.553448	16.928568
YDL191W	RPL35A	1034.487793	1004.649902	1058.275879	1546.564209	1557.319824	1754.266602	1520.272827	1392.877563	986.586731	1341.041992	1512.71582	883.773926	801.117737	884.421509	833.521118	724.901917	774.837952
YDL192W	ARF1	482.042053	499.068512	511.35495	839.814636	895.527649	846.531372	627.450256	642.354431	449.623535	563.258301	624.384827	389.195129	363.440033	407.451691	367.157257	308.647217	382.007019
YDL193W	NUS1	28.158157	28.301565	26.779417	44.661636	43.250702	43.272358	33.548512	37.329453	22.204752	25.992653	28.460222	20.519749	23.327505	23.511244	29.492371	21.160952	24.751438
YDL194W	SNF3	4.349955	4.11976	4.700243	7.910621	8.786773	7.651416	5.865446	7.706784	3.579286	4.609768	4.027888	3.369615	4.295394	3.925332	4.674999	3.354675	4.226699
YDL195W	SEC31	26.614908	28.642849	32.060822	49.809269	45.647709	59.737366	32.111736	38.623009	27.995609	16.968904	14.298183	24.119007	26.042061	26.365044	30.715422	21.186201	22.211855
YDL196W	YDL196W	2.344062	2.585001	3.309799	4.034294	4.523739	3.158549	4.451042	3.100788	3.813134	2.787091	2.411561	2.096274	2.912449	2.8378	2.976101	3.000854	2.224064
YDL197C	ASF2	10.800858	9.12862	10.438985	15.167358	18.429445	17.776327	14.020205	14.689993	9.629091	10.415576	10.014503	7.766754	9.630689	10.383363	12.790827	7.706073	9.744783
YDL198C	GGC1	155.512192	173.989487	164.417908	539.826416	653.870056	392.41153	157.238068	193.054321	117.866837	124.912712	125.544868	106.600746	85.688492	104.07061	77.85463	60.595257	86.42601
YDL199C	YDL199C	12.305879	13.651604	14.373447	19.490952	16.38072	17.990734	12.671151	16.321934	10.287501	10.651862	10.079451	9.285308	11.62047	11.726336	15.187868	10.8625	11.877065
YDL200C	MGT1	34.642296	31.341618	33.62743	65.442307	71.075615	59.870865	39.739304	40.244213	26.850517	37.502235	35.387054	26.174162	31.416491	27.391907	28.009373	21.297939	26.8501
YDL201W	TRM8	36.703495	40.235439	33.662922	52.767929	51.664825	54.640736	42.740841	42.403751	28.667631	32.620071	38.860264	34.308239	27.127184	27.447886	27.404581	20.410473	27.301001
YDL202W	MRPL11	26.324266	30.82177	26.783911	52.852242	49.393166	52.488419	35.298065	40.394672	21.283232	30.402782	33.301441	26.539682	18.595993	18.743595	18.686649	15.247341	18.551971
YDL203C	ACK1	10.283289	10.703465	11.148431	17.90905	18.653654	19.526997	11.602242	13.27147	8.024934	9.838323	10.779565	9.008802	8.225008	8.205769	9.747345	6.483764	9.151845
YDL204W	RTN2	18.955305	18.721909	18.624605	15.982065	16.21608	16.09347	14.595416	16.544388	14.71414	17.103672	12.984735	14.223764	20.08886	17.000099	49.621231	41.698307	28.281446
YDL205C	HEM3	31.693316	37.092316	33.576637	51.249973	41.004593	44.345795	36.070709	37.940098	26.783432	28.35611	33.820232	25.541979	25.49856	25.178919	26.300051	23.393623	23.50939
YDL206W	YDL206W	12.339724	11.210615	13.516556	20.699257	18.988197	17.008469	14.760869	18.310804	11.411178	14.61928	12.496646	9.006242	12.368837	11.885033	12.937881	9.699171	10.082456
YDL207W	GLE1	12.47579	15.72074	13.100615	30.41687	32.179317	32.056778	19.514053	20.047724	10.603108	15.565509	14.808305	13.236547	10.779236	12.24924	12.618164	11.321865	11.596485
YDL208W	NHP2	204.448364	208.040802	184.563995	312.060425	335.323486	328.794861	254.243195	242.057236	171.360107	201.330963	260.553375	172.741425	138.385529	153.965302	153.477081	134.513046	160.856033
YDL209C	CWC2	8.760224	10.874047	10.635576	14.961594	20.142073	14.825455	11.706112	13.75469	8.79898	8.372749	10.571869	9.936632	9.132075	9.170528	11.418191	7.13329	10.818022
YDL210W	UGA4	2.703025	2.629467	3.05222	5.915333	6.78218	5.453619	2.97388	3.432381	2.225244	2.666328	2.957598	2.844957	2.959788	3.425704	3.097865	2.467302	2.295977
YDL211C	YDL211C	6.178731	6.663427	7.373147	6.337396	10.340962	7.846797	8.80977	10.745558	5.937715	5.490157	5.036289	4.955107	6.271846	6.874231	6.325604	4.01952	6.170219
YDL212W	SHR3	271.571198	245.470551	259.775726	421.352325	435.565857	390.196167	314.862946	332.244049	244.671082	283.874237	317.863281	229.507919	226.921463	235.069717	206.444611	191.952332	211.748596
YDL213C	NOP6	41.522636	50.846821	43.157459	101.917023	100.924622	102.067429	72.341782	70.69973	37.974979	60.533188	86.289513	45.073784	32.671539	35.909115	43.267632	33.55302	40.50185
YDL214C	PRR2	5.202615	6.219426	6.594877	27.551933	34.312206	25.955873	5.959864	7.741099	3.575378	4.073891	3.959923	3.941323	4.04261	4.776547	3.604387	2.480621	3.651361
YDL215C	GDH2	26.076712	26.796091	26.647594	87.235344	104.332191	65.87014	28.55899	32.225723	19.33231	24.604757	21.488003	18.709112	20.746935	20.490349	23.003088	16.744078	20.355484
YDL216C	RRI1	6.280069	6.473519	6.213722	14.19125	13.518203	13.119512	7.484457	9.569549	4.678238	6.718846	6.459112	5.681563	5.24694	6.100986	6.738925	3.413466	5.208859
YDL217C	TIM22	22.617865	22.670483	22.330484	41.940025	39.428532	45.146633	26.199316	27.414988	18.169647	21.66855	20.122784	21.263483	17.650276	17.188978	20.751183	15.585154	21.206181
YDL218W	YDL218W	4.975195	5.076354	5.138463	7.188972	7.946208	8.58569	6.351818	6.136477	4.853224	4.00509	4.327474	5.785623	4.57148	5.106056	5.486911	4.549829	4.999881
YDL219W	DTD1	58.381031	63.474342	70.695984	99.13607	112.79113	101.720123	79.092575	89.731888	53.214314	74.294289	79.140968	47.013622	45.806454	48.500526	43.640511	34.873516	39.974407
YDL220C	CDC13	2.516092	3.470491	2.982809	6.316651	6.311222	7.304272	4.561791	4.343049	2.848896	2.302246	2.083924	2.876242	2.445271	2.549304	2.197954	1.879736	2.181322
YDL221W	YDL221W	3.270302	3.722006	3.182288	6.739108	5.514226	5.846187	3.284893	4.681727	2.670269	1.841125	2.463235	2.60242	2.398585	2.474717	2.213308	2.002505	1.610688
YDL222C	FMP45	4.812973	6.333204	7.280611	5.955339	5.4244	8.655927	4.742959	5.590023	4.589839	3.374768	3.361432	6.742125	7.06653	4.858966	23.683472	13.240072	10.51265
YDL223C	HBT1	5.769495	6.997341	7.468964	10.919609	9.070161	10.679284	7.221869	7.268985	5.629509	4.411263	4.191433	6.207519	5.980764	5.440823	12.906409	9.703721	6.57459
YDL224C	WHI4	21.004375	24.747248	24.826374	25.823112	32.883369	34.801548	22.749279	28.29088	19.805761	18.058153	15.916842	20.053066	21.093739	22.651632	24.401075	16.526299	21.5389
YDL225W	SHS1	20.982359	22.144291	20.865032	46.668018	45.888836	43.961056	26.851803	26.351006	17.303543	21.681963	24.238148	15.240769	14.480542	15.305256	17.454288	9.986814	15.337281
YDL226C	GCS1	54.904667	54.831135	58.685898	102.846939	115.514229	114.206497	73.367332	85.535645	47.70927	48.522339	52.760937	50.303711	44.727638	42.499249	51.958397	31.211712	48.097351
YDL227C	HO	12.781968	13.186688	16.30312	23.377573	45.226524	29.415876	17.954983	21.845894	9.534164	12.606971	14.294293	6.388639	5.653022	6.10811	3.886631	2.134393	3.909624
YDL228C	YDL228C	47.301491	62.157421	48.776028	79.841034	72.109589	102.574768	102.657143	86.447197	52.502789	55.155327	68.021271	54.074497	37.598709	51.08197	39.5965	39.000946	47.68684
YDL229W	SSB1	710.500549	771.219177	703.425354	1038.531372	947.057617	1080.228394	835.256653	851.273682	721.956299	622.764587	690.316101	703.405457	545.866272	640.444824	494.992065	503.461456	595.751831
YDL230W	PTP1	24.208292	25.401834	27.440697	42.234898	42.357712	40.295906	26.637804	33.833214	21.957808	21.080709	19.265533	20.123602	20.798147	20.31076	22.26009	17.812164	20.701702
YDL231C	BRE4	13.333962	13.500978	14.367768	21.056734	23.762131	23.612631	19.885252	18.397551	12.494292	14.504062	14.462561	13.064239	13.622578	13.217894	14.325826	11.582796	13.473022
YDL232W	OST4	281.362457	266.237122	299.723541	400.513824	401.241058	386.073486	266.827026	299.065582	255.710602	280.989746	264.321869	223.694901	240.412216	237.29213	184.975647	199.523148	194.045334
YDL233W	MFG1	5.370273	5.470325	4.629869	11.149855	11.805902	13.272011	6.12819	7.731347	4.63854	4.730793	4.88323	4.065788	5.117668	4.665352	5.555033	4.114602	4.646578
YDL234C	GYP7	12.772162	12.671737	14.910654	32.297836	26.48702	23.476496	15.987924	16.980051	10.190408	13.217786	13.390661	9.854552	11.765736	11.71757	15.698375	9.586494	11.247667
YDL235C	YPD1	79.907104	90.980675	83.466179	114.615654	125.931168	115.365028	91.20153	102.315369	68.953247	90.314377	97.945	65.232422	66.367188	63.506588	74.99218	64.634834	66.395912
YDL236W	PHO13	97.090065	100.076019	96.863251	225.739883	188.167511	204.112091	118.740265	130.558365	82.933861	98.160606	95.311386	85.048401	76.483009	78.346016	71.085419	63.237892	75.083321
YDL237W	AIM6	57.778683	55.310947	61.758171	84.209648	84.436584	73.018875	67.598335	69.853523	53.029652	74.706276	68.516975	51.228352	53.746578	57.695419	60.441673	55.158188	54.280128
YDL238C	GUD1	5.277835	5.752459	6.144186	9.739944	9.799874	7.131178	5.538596	7.303183	4.205199	5.62352	4.52014	5.373044	5.836419	5.554374	5.759994	4.196928	4.864249
YDL239C	ADY3	4.54452	4.25056	4.644065	5.033874	7.198602	6.645053	5.56474	5.915369	3.677981	4.417134	3.797058	3.389436	4.286479	4.89514	5.34322	3.261146	4.142879
YDL240C-A	YDL240C-A	0	0.4862	0.062602	0.728996	1.53733	2.023708	0.815394	1.08463	0.472175	0.417743	0.060879	0.149218	0.127846	0.028177	0.212126	0.077147	0.122565
YDL240W	LRG1	6.01288	6.530915	7.001958	6.999658	10.684032	9.38903	9.442951	9.90413	5.603539	6.271951	6.322587	4.597551	5.482371	5.845513	5.153892	3.477637	4.327219
YDL241W	YDL241W	4.407384	5.793918	6.759457	26.880224	17.333509	26.768167	16.481632	15.320621	8.979304	9.95921	10.624172	8.309821	6.070808	6.670103	5.35158	3.405151	3.9375
YDL242W	YDL242W	5.060693	4.535197	5.016337	10.946306	11.601398	9.459246	7.420451	6.935929	4.034212	4.568919	5.097751	5.059605	3.803224	4.064223	4.678467	3.441406	4.76294
YDL243C	AAD4	8.0528	8.667181	7.822596	15.83727	14.867244	17.101526	10.588326	9.994505	7.090157	7.004586	7.283691	6.274818	8.614665	8.185869	7.966524	6.053066	6.706993
YDL244W	THI13	6.04324	6.112748	6.235335	16.618544	13.122002	14.073699	7.781572	7.51939	5.765058	6.461568	6.593908	7.377413	6.257593	6.609396	5.957592	7.501048	6.422077
YDL245C	HXT15	3.960816	5.540164	5.004576	7.01918	5.946358	6.838075	5.65086	6.750888	4.524368	3.970625	3.287375	4.272002	4.645024	4.295235	5.045576	3.717591	4.353914
YDL246C	SOR2	4.534701	4.992537	4.782174	11.870209	10.141786	11.510458	7.233147	6.812096	4.356415	5.710902	5.725748	4.432148	4.311209	4.075737	3.527092	2.892537	2.966397
YDL247W	MPH2	4.098061	4.589516	4.830961	8.218534	8.266941	9.102643	6.204483	7.488359	4.117308	4.103157	4.138856	4.387578	4.482438	4.727022	4.479258	3.550143	4.274634
YDL247W-A	YDL247W-A	7.135254	10.52248	8.062018	14.340401	15.720119	16.658569	13.239018	12.409751	9.977689	7.979209	9.254056	7.731192	9.023005	10.002019	10.481563	7.419312	9.709321
YDL248W	COS7	20.997292	21.279434	21.711187	46.811802	41.113274	36.025452	26.167126	26.659943	17.461992	23.923101	24.724674	17.871418	18.722504	18.450489	20.972216	17.301588	17.879383
YDR001C	NTH1	41.713268	40.013039	45.538498	55.175812	58.818016	48.455715	41.879749	52.747078	34.404385	31.712708	28.783945	31.126295	36.475105	34.838833	51.02224	32.839397	33.425167
YDR002W	YRB1	276.589813	287.785339	283.652252	489.510895	568.292969	486.727936	372.599762	383.598297	235.686111	310.508545	374.728027	227.670853	200.152634	223.346588	215.42511	172.092651	212.965897
YDR003W	RCR2	66.532341	61.862976	77.551414	91.851143	92.370285	76.949593	73.106506	83.618614	64.084068	73.735085	73.008881	57.121323	66.61158	70.183289	75.461365	59.044552	56.391212
YDR003W-A	YDR003W-A	34.716705	32.767662	39.498928	61.029922	55.25349	48.590324	47.303329	47.362797	33.79813	42.114979	37.829853	30.852434	34.549156	41.85817	40.906815	34.392029	30.846766
YDR004W	RAD57	18.4564	18.391344	19.302067	31.511398	33.583412	34.696938	25.052956	27.888752	15.945103	21.226667	21.040665	16.166798	15.424338	15.787883	16.130775	12.720938	14.594139
YDR005C	MAF1	25.964209	23.71706	26.741224	46.389935	41.345364	38.780533	31.212776	33.400433	20.719097	28.188328	25.016033	19.194866	20.932728	19.856236	22.449186	16.079348	18.359161
YDR006C	SOK1	14.299757	19.222799	15.098659	25.95422	23.530701	26.168375	17.06057	18.620478	12.229072	10.875631	11.762472	15.336031	12.641563	11.078333	14.271261	13.511407	12.790355
YDR007W	TRP1	54.145489	55.680355	59.71682	107.199257	99.355911	85.815933	69.145363	73.706413	54.018837	63.144062	65.810158	48.07766	45.882599	53.063011	46.578014	40.338657	43.384937
YDR008C	YDR008C	3.316908	3.050709	4.219738	5.244641	7.390439	4.95839	5.919228	4.731625	3.119617	3.831245	5.266963	3.200047	3.420405	4.434562	3.823356	3.241403	3.163398
YDR009W	GAL3	2.729809	3.634873	3.474743	6.095663	6.622295	6.632298	4.703039	5.386908	3.796019	3.557412	2.690039	3.543992	2.910136	2.495981	3.419468	2.741706	2.393548
YDR010C	YDR010C	1.807346	2.661202	3.033784	4.944696	5.325281	6.180943	3.813565	5.731246	2.989306	1.669841	0.828276	1.886365	2.240964	1.772973	2.118528	1.790355	2.350754
YDR011W	SNQ2	31.40082	34.156433	37.127777	47.388405	42.399921	51.385403	34.62645	37.829334	25.190416	22.895248	25.242859	25.67284	25.786249	27.656881	29.987949	21.128517	22.844652
YDR012W	RPL4B	616.675781	684.841187	662.644958	1097.447388	1017.184265	1291.465088	948.953064	929.837524	694.711792	558.069946	587.771362	638.62207	522.468628	611.935242	500.183807	514.997498	658.252075
YDR013W	PSF1	19.388647	21.548096	17.740065	36.772861	41.800941	39.591949	24.419361	27.691813	15.105605	21.960325	20.727615	16.394751	17.019871	17.340677	16.355354	13.117923	17.767204
YDR014W	RAD61	3.401632	4.007721	3.405555	8.571064	7.668811	6.449289	4.923971	4.789412	2.609114	3.53707	3.48899	2.263254	2.732188	1.969684	3.806569	2.300958	3.028819
YDR014W-A	HED1	0.96819	1.37121	1.163862	1.895317	2.072586	2.441323	2.062781	0.945128	0.94606	1.103654	1.337355	1.290419	1.923249	1.84528	3.362683	2.642282	2.233558
YDR015C	YDR015C	0.494271	0	0.688326	0.237209	0	0	0	1.063023	0.089399	0	0.519276	0.120587	0.333405	0	0	0.371579	0.55261
YDR016C	DAD1	37.958454	40.166374	41.368259	96.546837	108.895897	97.655716	62.319141	64.788612	41.755791	56.551758	59.03476	37.430061	32.77977	40.535629	32.491554	29.137022	36.038597
YDR017C	KCS1	12.409072	14.285541	12.255092	19.523958	22.69202	23.284788	16.470654	16.959042	10.409619	11.455885	11.733108	9.364265	9.359789	9.331678	10.65119	8.431676	8.963744
YDR018C	YDR018C	2.435153	3.021445	3.307384	6.300846	5.074008	4.654329	3.854638	4.070234	2.508539	3.623285	2.911534	3.294118	3.40588	3.296442	4.289092	4.1332	3.084879
YDR019C	GCV1	136.277542	144.859543	200.787125	106.130379	94.811523	103.476967	103.850311	114.777832	150.454498	112.266373	162.097733	128.544418	107.547379	150.272064	132.162994	127.752167	147.735214
YDR020C	DAS2	14.90757	16.001551	14.29666	32.714764	30.236835	31.999828	26.761602	22.778753	15.446298	20.139999	22.125004	15.193412	13.931706	13.30617	14.317899	11.622029	12.481556
YDR021W	FAL1	8.143593	10.235977	6.52343	14.427091	14.315125	12.516323	10.16168	8.343147	5.945203	6.691117	8.923779	7.909695	5.044281	4.981746	6.214785	5.682572	6.441038
YDR022C	ATG31	21.534616	20.700172	18.928299	44.925056	45.844044	41.454201	25.449543	31.288958	20.049063	22.546461	22.578018	15.830323	19.375874	18.393305	22.052896	14.603375	19.137056
YDR023W	SES1	162.921539	174.702042	166.125412	266.441193	264.767853	276.39563	205.751038	212.190231	137.249664	166.601685	186.759033	127.061134	109.562935	113.994064	124.201874	92.002922	127.44986
YDR024W	FYV1	5.030994	5.115255	7.101694	7.275078	6.447783	7.1166	7.279597	7.300362	5.690504	5.975838	5.852402	5.893716	5.837815	6.237648	6.249113	5.875287	6.412732
YDR025W	RPS11A	1312.479492	1385.531616	1456.789795	1752.065063	1534.841187	1852.72229	1554.435669	1825.959839	1368.585449	1213.744873	1252.188354	1188.498291	1114.144287	1170.566284	1052.297485	891.473389	1193.199585
YDR026C	NSI1	13.262714	15.039204	14.232134	26.752922	27.860136	26.817347	18.582554	18.406067	10.253572	14.102069	16.876211	11.917971	11.550375	10.053231	13.943811	9.150558	11.092745
YDR027C	VPS54	11.19745	11.949669	12.160033	13.431956	18.872381	17.54845	13.86618	15.444135	8.966682	12.326198	11.141979	9.040452	10.162962	10.416109	11.922472	7.415504	9.441084
YDR028C	REG1	20.121302	20.255156	20.710421	28.495348	35.997334	32.622021	27.412323	26.551531	15.623306	18.939726	19.796013	15.846859	16.197775	15.887618	22.131531	14.571593	17.504377
YDR029W	YDR029W	8.256735	7.391368	9.206684	9.021671	14.616727	10.417492	10.577538	10.044632	6.909327	8.101913	9.724197	5.785061	7.69806	6.358031	9.663644	7.107967	7.794634
YDR030C	RAD28	6.28265	6.323309	5.873081	12.952868	13.800071	14.643528	6.89138	7.241764	4.449611	5.885253	7.11979	5.936562	5.514948	5.488574	7.173084	5.692392	5.184098
YDR031W	MIX14	36.886604	36.64394	39.944569	71.642242	72.719604	68.522141	55.458401	47.794899	28.557985	47.034206	49.774136	25.695215	23.464735	30.649763	33.31966	23.736332	24.352888
YDR032C	PST2	249.296371	258.606873	275.802368	516.828552	549.582092	487.404236	327.104706	352.900635	251.961655	266.984497	248.210495	246.744263	265.666412	270.800354	264.573273	262.934814	265.017365
YDR033W	MRH1	726.554382	725.697754	675.120178	739.141907	635.198242	561.646851	521.866455	579.829102	452.162109	485.766815	511.527069	456.270447	430.785309	427.987823	424.76062	362.573547	397.631927
YDR034C	LYS14	17.990805	18.9091	17.988785	81.331947	98.008766	68.092491	27.877701	46.329876	11.628727	35.427307	15.129261	13.885174	18.118793	13.719262	16.025986	11.546417	12.647032
YDR034C-A	YDR034C-A	0.482135	0.107126	0.188262	0.208817	0.984044	0.967666	0.311054	0.516172	0.135026	0.489564	0.188396	0.094454	0.36076	0.311224	0.882792	0.368148	0.331489
YDR034C-C	YDR034C-C	0.107508	0.035425	0.053156	0.038235	0.189163	0.078122	0.085772	0.175098	0.055565	0.048301	0.037081	0.033747	0.028441	0.079435	0.032207	0.030198	0.037726
YDR034C-D	YDR034C-D	5.954671	6.629031	6.648778	15.211398	16.088852	15.151857	8.21452	8.825404	5.144274	6.031558	6.006701	5.864011	5.247152	5.10721	6.748828	4.857863	5.646581
YDR034W-B	YDR034W-B	23.21843	25.701138	25.822493	27.627151	25.472942	15.954206	12.206876	12.589136	12.185365	17.95734	13.313454	18.486576	16.969618	17.043922	36.105869	43.315563	29.362196
YDR035W	ARO3	220.244263	259.288147	235.299881	670.024475	674.339661	479.530792	220.078461	261.296265	175.218246	173.14241	179.771408	173.771667	139.216522	152.855591	139.778671	122.442245	131.071198
YDR036C	EHD3	15.324338	17.324594	15.125031	26.03838	21.498013	30.048307	23.465822	24.222624	15.230383	13.218458	12.217281	15.195625	12.691875	12.656439	12.992479	9.622313	13.038285
YDR037W	KRS1	336.810059	378.02121	347.733185	773.71759	758.659729	636.343933	386.336304	416.510315	290.545105	290.900116	313.762299	285.044556	221.754333	243.433533	215.045914	194.921982	213.682892
YDR038C	ENA5	19.96418	22.341745	22.764463	43.723633	52.86372	43.733486	26.134008	29.959568	19.430107	18.411884	19.863415	20.820669	21.059614	21.010454	20.495714	17.224546	19.291487
YDR039C	ENA2	21.001215	22.710361	24.69022	47.96278	60.459679	49.101131	27.490206	32.00029	20.001844	20.023367	21.022797	20.959139	21.545898	22.944534	21.059523	17.755785	20.890825
YDR040C	ENA1	24.114838	25.415709	27.606468	59.129517	81.422951	61.087959	29.625961	37.20985	22.589146	21.730312	22.499519	23.01893	24.549061	25.293615	23.528862	18.621983	22.6598
YDR041W	RSM10	55.517166	57.454525	55.861401	109.071709	114.284752	95.131454	68.582634	72.816216	44.095478	60.889	59.998413	38.736847	38.619438	36.232059	34.905918	24.327101	31.921551
YDR042C	YDR042C	2.463973	2.410894	2.293478	7.077546	7.124413	11.794953	3.45657	3.51253	2.03519	2.302005	2.618621	1.680079	1.999334	2.317894	1.314929	1.277278	1.585238
YDR043C	NRG1	23.580824	23.939482	22.789568	40.787468	36.803555	31.424753	19.593184	23.070169	13.667995	19.338419	17.704082	11.818106	15.342205	14.606295	21.216373	12.057101	15.520394
YDR044W	HEM13	34.845387	40.640656	36.154579	82.098671	65.358864	82.272316	48.493229	52.709705	40.271877	31.184862	28.171499	33.210835	32.294785	31.791761	27.658083	22.98628	31.233231
YDR045C	RPC11	72.59536	78.460106	73.939095	112.288063	117.153183	101.510857	89.098022	91.325745	65.593452	80.202339	90.04097	69.121391	63.095726	65.394989	60.172844	51.220806	49.004654
YDR046C	BAP3	72.785645	93.505455	76.820084	279.818481	180.363968	198.973145	71.226639	89.897697	47.520229	51.999874	51.415173	49.772625	38.114994	40.113884	33.619488	27.834192	40.61412
YDR047W	HEM12	52.594124	59.838837	56.347317	120.236626	84.285439	115.76236	84.138977	81.679832	50.988373	48.399803	47.911209	42.266033	38.552773	39.760345	34.536049	27.969419	35.710617
YDR048C	YDR048C	1.810271	2.211873	1.635892	2.154926	3.585756	2.310192	2.011475	2.092586	1.184649	1.397731	1.689518	1.624311	1.040936	1.143071	1.733349	1.146368	1.113663
YDR049W	VMS1	11.474744	15.481201	12.772625	20.305773	22.801498	20.920271	14.996439	16.245401	9.832346	11.938043	11.66034	10.053374	8.687773	8.287634	9.55022	7.208609	8.824348
YDR050C	TPI1	1193.662964	1233.206665	1355.378906	3161.036621	3266.096191	3188.250977	2072.49707	1893.033936	1350.269165	1504.592407	1548.235718	1093.834106	804.714539	1068.294556	770.273987	761.157288	949.766724
YDR051C	DET1	47.977661	46.220959	42.421501	73.501137	78.523735	70.913231	56.928333	57.661385	38.054432	46.955013	52.69698	35.173946	32.328941	34.41761	38.305149	29.790964	30.842325
YDR052C	DBF4	13.972207	15.321478	14.620375	20.763453	27.675873	25.085957	17.317635	18.053951	11.795129	13.812957	16.094759	11.725228	10.434978	10.176246	12.440181	8.451454	9.68656
YDR053W	YDR053W	1.149848	1.457877	1.220866	1.684757	2.14944	1.468926	0.996208	1.423023	0.521928	0.96299	1.283166	1.017567	0.966058	1.027065	0.968835	0.672089	0.619054
YDR054C	CDC34	44.732719	44.135448	38.840481	75.181557	74.458275	70.779419	47.114563	52.459454	33.641632	39.860508	42.705536	34.923687	32.02211	29.983624	41.337719	28.261759	32.940723
YDR055W	PST1	132.439926	141.233551	131.192596	178.508591	178.04895	155.011322	137.117401	151.520416	89.505363	95.07444	97.016769	92.685081	87.793526	81.252754	113.290588	90.540703	111.237045
YDR056C	YDR056C	97.365013	84.919914	97.12368	191.828293	176.857132	183.740967	112.694336	130.674255	80.53933	124.909157	113.277824	76.156059	86.86274	84.173355	82.309563	70.676582	73.908348
YDR057W	YOS9	22.328856	21.001087	21.446373	32.933231	31.245819	30.195351	23.415052	25.082182	16.121552	23.555826	22.568689	18.518076	19.274614	17.083317	21.7188	17.330162	19.412104
YDR058C	TGL2	15.082408	17.848104	18.544786	30.757986	29.510427	24.726618	19.430595	21.596327	12.573548	18.744287	19.118574	12.659783	15.45345	14.370484	20.092657	15.239408	14.110883
YDR059C	UBC5	102.253036	107.934486	117.444656	147.27359	136.238586	136.244446	87.886002	96.986794	78.695732	91.887772	84.828926	86.712639	89.076355	90.907921	103.431274	113.815277	88.833595
YDR060W	MAK21	17.659924	23.636461	17.846537	32.595905	30.830338	34.011112	25.423182	22.576424	13.794394	16.583786	24.445009	18.478909	12.333181	13.106789	14.537635	12.971089	13.151172
YDR061W	YDR061W	22.356979	23.473841	24.449587	35.408142	38.4799	36.170666	24.881363	26.913326	18.398985	21.452343	20.111156	18.591866	18.329075	17.721224	17.667204	13.38063	13.814353
YDR062W	LCB2	88.819656	92.860283	93.475212	136.809204	138.440842	125.442833	102.695831	114.704567	74.828598	88.37545	93.512672	73.828499	73.994972	76.086357	71.412437	57.869076	72.120995
YDR063W	AIM7	75.583908	72.503471	76.89537	123.015549	125.531563	115.077202	98.387314	106.70192	65.663658	87.76432	90.992386	51.479664	55.862469	56.701141	62.632618	47.704849	47.76754
YDR064W	RPS13	1525.224609	1585.552368	1742.747559	1993.571167	2002.723633	2026.771851	2046.713135	1884.317749	1682.189331	1955.609375	1982.326782	1455.315063	1159.454468	1456.67334	1241.757568	1238.936646	1360.35022
YDR065W	RRG1	7.750606	10.264395	9.039927	19.619135	16.142448	16.024675	13.371044	12.776342	6.807148	9.028214	10.126539	7.699225	6.219611	7.136935	6.445703	5.365905	5.026096
YDR066C	RTR2	9.957179	10.81733	11.128012	23.285915	20.703751	20.843735	15.047018	13.529863	8.379685	10.127151	12.149196	7.47911	9.092913	6.742141	7.181486	5.829183	7.405249
YDR067C	OCA6	25.119957	27.872263	29.579414	50.415295	53.351185	48.478764	28.460178	34.019943	21.079374	27.166227	35.272701	20.761797	22.242119	20.695959	25.057817	20.555223	24.133869
YDR068W	DOS2	24.008663	27.54875	23.435482	59.585693	60.934212	60.822216	38.564468	35.511639	18.965853	32.685143	34.974403	19.950298	19.169384	17.353651	21.765718	15.192019	17.275114
YDR069C	DOA4	11.810249	11.736899	11.127686	12.880961	14.551567	14.945293	13.868577	14.463653	9.057859	9.841692	9.538643	8.321428	9.302931	9.1984	9.530621	7.76088	8.601601
YDR070C	FMP16	40.263187	42.604187	42.245991	21.291729	21.381952	16.327801	20.340876	19.984087	23.236748	28.518702	25.04607	29.840467	34.914753	30.487284	87.194656	83.036064	46.214973
YDR071C	PAA1	157.713058	157.168335	159.611603	281.995239	287.091217	286.920685	205.204025	204.480347	127.486618	197.363205	209.129471	115.81469	110.628456	115.831718	141.291626	108.768097	113.514297
YDR072C	IPT1	47.997303	56.806557	47.854183	79.870705	68.673592	78.484779	63.333225	65.63932	42.669586	48.808617	49.961353	43.962238	39.513714	40.586895	38.197388	33.767494	35.224232
YDR073W	SNF11	28.428413	30.629074	25.704195	60.107933	59.96117	61.798313	51.088425	51.787518	27.720125	34.86742	45.658012	29.464497	24.70665	27.849176	26.912844	21.071825	24.270639
YDR074W	TPS2	38.894623	33.316643	44.286301	36.451805	38.149391	34.288136	35.585133	47.945557	32.388817	32.06197	23.712759	23.824989	38.723686	35.731602	57.166153	29.294392	30.869961
YDR075W	PPH3	22.747374	29.365213	24.833881	34.676884	35.233833	34.22179	28.204121	28.011633	21.748983	20.660139	23.161865	23.282997	19.097748	18.550995	18.1021	15.303021	16.746778
YDR076W	RAD55	7.965833	8.980556	10.549511	43.657906	53.277302	45.273895	17.622158	20.054157	9.633243	11.441862	10.814724	8.215545	8.270125	8.59116	7.555285	5.802668	7.640532
YDR077W	SED1	2635.320801	2835.863525	2694.959717	3133.364502	3592.558594	3140.641602	2144.067139	2805.703369	2359.361084	1308.344116	1014.250732	2431.677734	2930.994629	2537.617188	4298.361816	3446.168213	3507.729492
YDR078C	SHU2	12.505729	13.143178	13.860715	27.646534	32.177368	31.400688	20.804075	21.858273	14.61412	17.205313	18.331493	13.602427	11.910025	14.220768	13.496029	10.803552	10.307763
YDR079C-A	TFB5	32.578899	26.108538	36.104683	61.679298	72.889114	60.129147	43.80685	45.18153	31.04039	44.646339	47.405136	34.602161	30.00915	34.290966	30.701281	25.775715	29.834938
YDR079W	PET100	61.447861	63.790363	68.942558	86.591888	80.438667	89.87207	64.775627	68.735367	46.280563	66.738792	68.259491	41.128876	44.508457	43.693249	49.058514	37.375393	37.186752
YDR080W	VPS41	8.553474	9.504117	9.675569	17.321491	20.814014	14.87121	10.45806	11.398573	7.031726	8.805387	9.75212	7.332895	7.330987	7.369695	8.159585	5.91346	7.127746
YDR081C	PDC2	11.427833	13.562838	12.899746	15.587017	17.236986	17.527536	15.518166	14.045012	10.267618	11.056527	11.380117	9.692159	9.764541	9.384546	9.26561	8.257155	9.694663
YDR082W	STN1	12.016693	12.061301	12.394399	19.989582	19.646574	15.153203	14.58337	15.154518	10.477635	13.720211	13.534138	11.849025	11.011229	11.348	12.239131	9.161829	11.720364
YDR083W	RRP8	16.183422	21.97691	16.716024	28.842333	26.966265	25.986385	22.971664	21.031263	12.686229	19.338114	24.02652	16.724346	11.936086	13.208387	15.108377	12.070914	13.86722
YDR084C	TVP23	58.881462	52.324169	59.246563	108.688492	111.620491	114.751419	73.517883	85.551422	57.340523	72.056549	73.598801	49.400524	50.935219	54.981575	49.861092	42.998791	47.542263
YDR085C	AFR1	10.153238	10.549044	13.113957	12.778881	15.209033	13.439062	11.509881	13.611361	8.278155	12.255412	11.090151	7.842932	10.861379	9.445439	13.75506	8.403354	10.046397
YDR086C	SSS1	319.586548	313.124298	341.436371	520.532227	618.257751	530.164734	451.518585	465.546539	288.197571	410.123688	441.612244	258.269379	255.029297	273.336395	256.406647	211.431015	222.161682
YDR087C	RRP1	31.023123	38.970905	30.249514	58.433933	64.866791	56.636608	43.594521	38.620571	28.115288	33.49493	42.030449	32.944546	22.423969	24.583639	23.806786	23.400143	26.032471
YDR088C	SLU7	9.343137	9.44556	9.500426	23.006264	23.199736	23.194334	14.015347	13.259687	7.360759	10.571413	12.322122	7.247469	6.185436	5.251188	7.631549	5.372952	6.812889
YDR089W	YDR089W	9.356901	9.301346	10.560187	11.819468	17.058771	13.413852	13.407913	13.668002	9.04237	9.110005	8.840486	7.186789	7.996743	9.42363	9.74607	6.241027	8.823709
YDR090C	YDR090C	31.625235	36.256569	38.405109	71.078239	89.934906	63.412979	39.720764	47.090797	25.043085	36.537804	33.282249	27.767019	27.805658	26.538589	28.943871	23.341057	28.805582
YDR091C	RLI1	74.641373	83.694466	77.006668	115.101318	104.682167	106.464638	85.04937	90.334076	64.950691	68.004463	76.726448	67.61438	55.287846	63.371029	50.306084	48.511089	53.993816
YDR092W	UBC13	132.071457	134.762253	139.686264	264.052216	255.759155	237.080505	156.839432	163.993484	123.10672	132.994308	144.57457	104.063049	104.713638	101.865288	98.444992	87.070854	95.374878
YDR093W	DNF2	13.587355	14.007907	14.048475	19.524458	17.421305	25.047007	16.834532	19.366749	12.481197	10.504647	10.394809	13.391692	13.286833	13.294818	13.105007	10.547875	11.753636
YDR094W	YDR094W	0.469595	0.416504	0.273241	0.827634	0.537272	1.429111	1.111492	0.822908	0.733719	1.211437	0.886358	0.837101	0.901838	0.934657	0.768335	0.75235	0.85421
YDR095C	YDR095C	0.18372	0.277289	0.372227	0.075488	0.240683	0.429581	0.412004	0.896051	0.077475	0.33154	0.313403	0.352813	0.229927	0.068145	0.238847	0.122086	0.126977
YDR096W	GIS1	13.421008	11.6359	14.551297	14.223329	15.529186	14.723269	13.641961	20.862465	11.157829	11.036043	9.496777	8.098468	12.513063	12.688588	14.70642	7.361702	10.008138
YDR097C	MSH6	8.520514	9.097803	9.649438	14.910707	17.707758	14.833203	11.628545	12.63911	7.656886	8.03526	9.499775	7.272326	6.359308	6.888163	7.209348	5.561598	6.729783
YDR098C	GRX3	64.940727	63.293705	70.431923	179.880341	186.541046	168.03334	91.679382	103.048439	53.407944	64.663017	58.972599	50.041065	50.414207	43.64109	49.057682	33.237877	53.578308
YDR098C-A	YDR098C-A	1.107203	1.502061	2.317055	2.278955	0.861563	2.040982	2.971527	3.318924	4.06185	2.096549	3.466441	2.291142	2.695804	3.765393	2.66851	0.658552	2.667541
YDR098C-B	YDR098C-B	24.15457	27.862242	27.281527	54.729843	50.230206	46.549881	24.182478	28.502079	17.855236	17.714903	18.667606	20.243731	19.178495	19.192745	20.867933	16.39395	19.149723
YDR099W	BMH2	281.172485	294.2117	292.403503	413.806854	437.210724	397.900391	338.211853	363.631927	249.802917	270.879547	251.605408	222.985245	228.307983	232.776474	286.680054	204.746979	239.297699
YDR100W	TVP15	150.749588	152.597183	169.256973	347.690796	372.062103	323.147491	201.312988	234.395004	135.996048	178.055649	173.068695	110.894142	120.889153	128.295578	112.696739	96.514488	88.899635
YDR101C	ARX1	38.48457	48.756931	38.285564	66.586342	54.52113	56.617607	47.699356	42.348621	33.051617	30.968191	42.943394	42.350861	27.829632	28.398729	25.812046	31.908783	29.591505
YDR102C	YDR102C	2.206124	2.109314	1.846743	4.774165	6.208909	4.075138	3.122658	3.069935	1.426607	3.676424	3.021827	1.441866	2.150029	2.47814	2.60639	1.171338	1.534354
YDR103W	STE5	12.100938	13.295775	13.462345	20.427166	20.170052	22.749224	16.433432	18.404776	11.107263	11.247473	10.954207	9.841028	10.210668	10.296233	11.333494	7.587626	10.028211
YDR104C	SPO71	4.01963	5.021129	4.572818	5.421664	6.527835	6.325994	4.94358	5.298357	3.592943	3.884861	3.755963	3.777429	3.453732	3.700823	3.740304	3.701408	3.362236
YDR105C	TMS1	46.431129	42.689232	46.801819	95.308243	91.069572	81.749504	58.189693	65.946915	37.989059	50.096027	49.471821	41.504684	43.515293	40.55278	41.464607	32.746063	37.150417
YDR106W	ARP10	1.116019	1.254582	1.593585	5.81585	7.685917	5.240997	1.989386	3.153638	1.041106	1.715792	1.93255	1.622945	1.277474	1.559432	1.309203	0.709533	1.124604
YDR107C	TMN2	16.133745	16.314262	18.182259	26.848415	31.537081	25.761042	21.823427	23.114206	14.500275	18.341026	18.533157	14.253337	15.473313	15.660571	14.158483	11.890013	13.753979
YDR108W	TRS85	11.098634	11.98134	11.65558	18.472179	18.693047	16.962486	12.744551	14.797863	9.372438	11.123692	11.676732	8.468137	9.152344	9.384215	9.107434	7.146497	8.487223
YDR109C	YDR109C	8.327731	8.128989	10.020315	14.24692	16.72389	14.798883	11.026517	10.816261	7.77422	8.114452	8.88678	7.747787	8.084853	9.298284	10.155731	7.656006	8.124838
YDR110W	FOB1	14.485626	16.918922	14.923863	23.793577	29.847795	25.60791	17.740507	18.59795	12.188103	14.172314	17.505129	12.640183	10.638655	10.783535	11.966095	10.595068	10.587556
YDR111C	ALT2	6.171835	6.443985	6.459785	15.73568	13.254288	19.033895	13.166907	13.364471	7.569025	8.425732	8.779322	6.359453	6.089876	6.373968	6.267445	5.494511	5.280535
YDR112W	IRC2	2.169291	2.128392	2.431316	5.712681	4.73402	6.231523	4.504249	4.8571	2.500414	2.405704	3.052092	2.498421	1.468835	2.078879	2.064368	1.487991	1.929666
YDR113C	PDS1	13.215526	14.451161	14.304282	37.610905	42.175163	35.905006	16.810768	19.360004	12.171227	10.714488	11.639425	9.972212	10.818538	10.018653	11.046084	6.15009	11.632835
YDR114C	YDR114C	8.329861	7.635167	7.741521	13.889185	11.442674	16.026625	10.301826	9.410139	7.76084	8.871379	10.437539	7.866533	5.4869	7.062668	6.273689	4.912555	5.69874
YDR115W	YDR115W	73.222557	75.632355	78.930527	124.436378	120.084053	131.227356	90.992805	94.673523	69.995186	86.937195	93.734093	63.660507	51.828915	61.184254	52.585533	54.222584	55.053223
YDR116C	MRPL1	33.607285	36.727047	34.530449	61.542007	43.770454	54.814133	38.421677	41.897079	26.988829	32.30331	33.914497	24.786116	21.662146	19.020638	20.766235	16.362965	20.184494
YDR117C	TMA64	15.352887	17.102327	14.971203	23.127249	24.302143	22.957157	19.053679	21.830795	12.708773	15.118618	15.347132	12.205283	10.797482	10.340891	12.636761	9.686065	11.088183
YDR118W	APC4	6.989736	7.869514	7.866988	14.810657	14.364679	13.055083	9.74603	10.82288	6.985586	8.030341	7.602293	6.109961	6.847189	6.674318	6.681797	5.647833	6.006544
YDR118W-A	YDR118W-A	3.631887	2.901044	1.644816	5.431224	6.448781	5.891754	3.289553	3.867092	3.347218	3.665488	2.731533	2.145712	2.495891	2.254447	2.116235	2.292686	3.375116
YDR119W	VBA4	45.588718	52.865345	48.17223	57.702843	59.246326	58.395287	58.63401	60.20797	41.490814	44.523384	48.692169	43.682903	42.07798	41.94656	38.729462	32.937828	38.082081
YDR119W-A	COX26	29.217081	16.708668	27.549807	30.818624	48.65646	17.530849	13.147828	21.146744	25.713392	32.532631	22.146469	24.180769	59.099007	48.201805	57.582336	25.143448	41.328403
YDR120C	TRM1	30.471498	37.122597	34.394932	57.334587	58.114544	48.922123	36.994907	35.737392	27.613123	29.209694	37.966515	30.835047	22.31146	23.84663	25.336504	20.445381	25.58935
YDR121W	DPB4	18.354469	20.629992	16.559912	38.619785	44.124138	38.498234	26.64122	24.688635	16.860086	18.7819	23.076271	14.663955	13.903019	16.135813	14.541417	11.177007	12.715054
YDR122W	KIN1	12.182424	11.770948	13.099614	13.985201	20.389423	20.421047	16.136343	16.846992	9.905187	10.151557	9.913954	9.697492	11.528147	11.256153	15.371904	8.133432	10.873294
YDR123C	INO2	15.164884	18.550488	17.235306	37.078873	31.324209	30.334309	23.279835	24.29833	14.939748	14.624787	17.480259	15.087687	11.641645	10.653048	11.715935	8.951489	12.268237
YDR124W	YDR124W	10.132342	10.326403	11.422287	19.153395	17.905317	21.919527	15.382235	15.693419	8.935451	11.922481	9.612406	8.287004	10.23413	10.211508	8.611127	7.875377	7.856331
YDR125C	ECM18	5.484157	5.099505	6.124592	9.218904	9.82448	9.410133	8.134082	8.111539	5.856692	6.241845	6.148383	5.17084	5.113608	6.511242	6.635632	4.69805	4.771341
YDR126W	SWF1	19.762276	18.096022	18.913622	59.319527	60.524006	51.952911	24.479836	25.930817	18.215143	18.645119	18.678562	15.989079	15.691367	17.294285	14.416287	15.150862	14.887769
YDR127W	ARO1	50.787041	56.446106	57.078011	124.544128	121.541351	122.561371	60.818935	68.790367	42.772472	37.666134	36.54372	43.617714	39.068645	42.257679	40.93338	31.834303	36.151936
YDR128W	MTC5	8.357283	9.060443	9.284101	12.987619	15.736382	15.196477	10.91398	10.888222	7.290575	8.025429	7.563636	7.271128	7.832191	6.642166	8.857158	6.312402	6.820885
YDR129C	SAC6	56.008736	59.678539	59.161121	147.595764	128.43837	133.981766	84.912697	105.765167	55.598606	53.144241	49.623676	48.41444	51.430592	53.894253	55.372253	36.390419	48.508453
YDR130C	FIN1	11.163744	12.559043	12.192687	17.618305	27.969053	19.04759	16.542833	17.503605	8.109624	13.114231	14.416995	9.606177	10.558242	10.806494	11.79603	8.63067	9.66165
YDR131C	YDR131C	9.351167	9.276338	9.622605	16.291355	16.195255	14.570884	10.889036	11.424822	7.222112	9.679992	9.020738	7.512996	7.368235	7.994137	7.984957	6.604262	7.148397
YDR132C	YDR132C	6.864707	7.639385	6.095928	15.710508	16.233458	14.762886	10.044517	11.078045	5.302426	7.558436	7.135055	5.126911	4.779173	4.4297	4.658852	2.988081	4.280735
YDR133C	YDR133C	208.670319	233.78157	263.453217	357.58847	561.350037	437.667847	498.891754	516.307434	257.692505	372.721466	343.211395	205.618729	193.886795	218.169876	181.50705	115.394371	201.64917
YDR134C	YDR134C	1109.113037	1114.212524	1290.363525	2195.078125	2577.979492	2382.573486	1841.097412	2818.990479	1348.017212	1284.917236	1316.151001	1008.991089	1127.762085	1112.86499	736.480713	490.476135	952.725281
YDR135C	YCF1	33.049515	34.579044	33.78738	51.369377	55.655357	56.006222	39.572376	40.30455	27.473625	29.148533	30.816345	29.739866	30.883841	29.912848	31.953661	27.749205	28.986559
YDR136C	VPS61	2.215497	2.798325	3.053949	5.413764	4.913019	4.180193	3.373153	3.442135	1.932721	2.112673	2.467999	2.198493	2.285815	2.127406	2.126418	1.212936	1.582805
YDR137W	RGP1	12.644437	13.023257	13.22226	24.092838	24.017307	23.241457	17.769133	18.898565	10.527613	13.069143	13.37811	10.43555	9.920318	10.938624	11.123997	8.534649	9.091345
YDR138W	HPR1	13.342894	13.772531	14.986643	19.303106	23.296156	20.357933	14.214704	15.809499	9.888034	12.757542	11.90629	10.192819	11.097442	10.161077	11.035727	8.331177	9.207372
YDR139C	RUB1	123.47216	111.880936	130.905624	295.929901	317.458496	300.877625	176.00383	183.310165	113.027634	159.019836	175.821869	107.731415	109.282867	110.061707	106.401337	88.594543	87.635529
YDR140W	MTQ2	24.772564	25.286114	26.976057	49.481152	47.209686	46.599579	30.08824	32.897453	20.918715	25.678442	27.186352	22.101261	22.939047	20.827724	24.301657	18.310623	18.500349
YDR141C	DOP1	9.080457	9.82987	10.242384	15.374464	15.239229	16.048412	11.316096	13.024438	7.187667	6.89408	6.694932	7.321939	7.895437	8.519668	7.905318	6.506982	7.122597
YDR142C	PEX7	14.201678	17.35441	16.084282	29.551958	24.309046	28.718901	16.733463	18.004875	11.730108	16.118917	13.328161	13.869375	13.921734	12.768916	11.115194	12.523431	11.035439
YDR143C	SAN1	19.210913	22.541084	18.921013	45.114491	34.526951	47.832645	24.72283	27.157986	19.560814	15.097945	15.638619	21.746376	17.811943	19.246611	16.910139	13.2921	17.380737
YDR144C	MKC7	47.153969	49.798649	49.020576	66.38662	74.109192	82.879227	66.752335	73.482918	43.196354	45.662697	50.515591	42.359684	40.597691	46.586292	34.437702	30.32683	39.699425
YDR145W	TAF12	18.088575	21.688322	19.762815	46.898094	43.512615	47.439205	29.342892	30.628162	15.803323	19.11409	22.20192	18.185488	15.028184	14.100916	22.178844	14.07474	17.335257
YDR146C	SWI5	14.57611	13.582623	15.520405	23.029408	37.233421	26.643219	19.872406	21.99025	12.410875	13.735804	15.929675	10.455683	9.595879	9.813477	12.877373	7.246908	10.473656
YDR147W	EKI1	12.617542	13.55362	14.878949	20.784454	27.666807	23.531464	16.961523	17.819748	11.18038	13.716355	14.079224	10.291005	10.558551	10.445982	10.925698	7.074949	9.197852
YDR148C	KGD2	80.5243	78.901535	81.043968	100.787964	103.502892	100.799271	81.5345	91.901924	65.68911	69.374016	58.209656	62.194588	60.681393	56.94466	73.409996	57.237534	60.695255
YDR149C	YDR149C	0.268063	0.106819	0.168868	0.288206	0.323799	0.336055	0.16867	0.211841	0.168355	0.146708	0.128792	0.165536	0.323527	0.115869	0.259178	0.1802	0.132482
YDR150W	NUM1	6.111529	6.608039	5.486926	8.414326	8.572859	9.065233	7.282216	7.025101	4.306789	4.405627	5.003182	4.627394	4.892378	4.251383	6.583534	4.052531	4.877724
YDR151C	CTH1	38.347107	41.926296	42.701374	94.34697	71.565125	91.2332	51.487957	56.27367	36.687805	43.652149	41.486473	32.403214	34.750481	34.729431	40.060009	32.694271	31.290079
YDR152W	GIR2	50.628437	54.566563	52.549126	103.751602	105.167671	108.919792	76.427788	70.516434	46.558193	56.88623	69.954689	47.868237	40.645729	40.442936	44.204319	35.859104	41.923534
YDR153C	ENT5	20.319586	21.24119	19.415379	37.090561	37.88512	42.127338	29.28808	28.455561	17.860638	18.764746	21.59551	17.106428	14.770267	14.774555	17.983522	12.193073	17.492285
YDR154C	YDR154C	399.078583	408.297363	428.601898	588.504761	532.184082	688.42804	586.758728	568.207397	439.908936	413.460724	383.574158	409.748291	374.074066	422.93512	405.520752	428.736694	389.228638
YDR155C	CPR1	2312.984375	2291.397217	2645.464111	3345.698486	3138.281982	4059.440918	2917.486084	3135.345459	2443.931641	2169.718506	2034.112061	2269.945312	2248.440918	2440.103516	2347.716553	2407.449951	2283.29126
YDR156W	RPA14	41.837921	53.574306	48.06382	73.333565	69.550392	74.232559	48.831081	53.108791	36.144814	53.339287	65.597115	45.368107	35.208698	43.202492	43.013069	38.64106	35.495708
YDR157W	YDR157W	3.327751	4.510861	3.112109	4.991061	5.49315	6.252522	4.137503	3.787268	3.211201	4.694798	5.925508	3.365053	2.174793	3.182519	3.427659	3.139197	2.233175
YDR158W	HOM2	519.45459	571.39624	553.394836	1456.343872	1432.744629	1252.483032	561.719238	644.652771	438.313782	491.279724	511.86319	394.905365	314.589691	389.633148	324.511383	295.474335	330.789886
YDR159W	SAC3	6.699068	7.600302	7.228536	9.42612	11.33381	10.674614	8.502956	9.429684	4.979854	6.347007	6.541939	5.314233	5.462548	4.732558	6.009377	4.512429	5.334837
YDR160W	SSY1	9.362392	9.671062	10.469057	14.867509	16.720716	15.108876	12.90766	14.23112	8.025198	9.081552	8.587716	8.38265	9.40122	9.235948	11.95667	9.269731	9.519163
YDR161W	YDR161W	28.463116	33.706234	29.282881	58.092705	62.658787	52.19746	38.716652	39.834076	24.9713	29.58556	37.972103	27.911818	21.08292	23.256046	20.837349	18.763029	23.259426
YDR162C	NBP2	25.056908	25.481318	24.416435	61.73859	59.818474	55.275608	30.602222	34.342758	19.874439	24.238504	26.457676	20.344578	17.717812	17.095245	20.540825	14.360958	18.058636
YDR163W	CWC15	23.658173	25.301292	25.553648	61.060173	70.511551	55.949638	29.87937	35.873459	14.820646	24.257221	27.889421	19.16333	18.576244	17.420393	20.022301	15.452034	14.785833
YDR164C	SEC1	16.872995	18.067013	17.585567	32.236984	28.164494	27.048752	20.231184	22.383438	13.311707	16.066717	15.031086	13.715658	13.985585	14.282764	14.321046	11.669657	12.434459
YDR165W	TRM82	35.270988	45.22134	40.462574	58.225033	49.269341	54.240646	44.60318	46.689751	32.552608	33.257244	44.983185	36.730007	27.644472	31.824963	24.816584	26.480801	28.858082
YDR166C	SEC5	8.900595	9.786842	10.000271	16.144655	18.940041	16.221865	12.23313	13.178876	7.516279	9.10271	10.352054	7.950056	8.373237	9.208158	10.194264	7.915043	8.464526
YDR167W	TAF10	45.18565	49.836704	48.935238	81.909683	94.281319	87.507149	57.438641	55.784763	42.177673	51.875572	55.11964	38.723396	34.082626	35.055401	37.790619	30.623322	33.031158
YDR168W	CDC37	33.172703	36.019138	34.485634	71.05098	72.501785	74.019897	44.194347	48.870167	25.437212	35.03862	38.022568	25.491907	23.819595	23.206282	32.808334	18.923109	23.253965
YDR169C	STB3	18.60943	19.243872	20.171637	24.785738	26.402861	30.036221	18.796139	24.326153	15.355477	15.097413	13.871962	15.525812	15.4122	13.4082	16.49086	11.726957	13.777316
YDR169C-A	YDR169C-A	4.148088	3.065758	3.728346	10.197219	8.386611	6.802208	3.223017	5.540513	2.320812	2.990875	2.581088	2.757839	4.089317	3.237514	2.708922	1.364429	2.497279
YDR170C	SEC7	13.475281	13.879214	13.766443	24.874865	26.349463	24.325207	17.708614	17.81101	10.803969	12.48301	11.64683	10.110027	10.551067	10.249212	10.749597	7.963691	9.43206
YDR170W-A	YDR170W-A	28.761093	36.125679	28.842838	73.109741	76.299721	54.146603	28.86928	35.586456	21.997583	26.839174	26.451807	26.761477	23.029188	20.557724	21.616993	19.070641	19.676968
YDR171W	HSP42	45.375355	41.004128	48.516056	121.85804	39.201569	89.096985	51.184765	59.035633	41.287334	36.832729	28.839357	32.017735	44.607891	38.761208	85.354843	45.479126	43.63678
YDR172W	SUP35	66.492172	75.593506	70.202988	108.89875	108.670273	107.196419	78.541954	82.381088	54.35783	53.458038	64.271133	56.572701	47.809559	46.804543	58.767452	39.212288	52.468502
YDR173C	ARG82	18.290291	19.629126	20.505653	31.813225	26.436592	30.509438	19.875566	21.919832	14.069132	13.892188	17.428036	14.812535	13.210613	13.284606	15.997748	11.743426	13.218104
YDR174W	HMO1	151.440094	167.011978	155.779449	250.098511	239.326813	248.936935	202.597137	218.913742	132.207626	138.525482	141.232849	144.406006	123.29454	121.547592	125.662117	107.855553	131.584518
YDR175C	RSM24	24.936686	24.229486	25.934675	47.718655	40.213642	43.561886	27.797014	34.555763	21.958422	26.387711	26.201412	20.982183	18.317421	17.604794	22.291698	15.031091	18.73155
YDR176W	NGG1	8.908192	10.249154	10.506223	22.637909	27.705107	23.448824	16.86721	15.731445	8.34465	11.001468	13.534434	7.456036	7.645065	7.171991	10.188644	5.648008	7.99311
YDR177W	UBC1	74.240074	77.220161	76.050102	180.288864	187.757019	185.732056	106.206894	111.018547	65.000404	90.578484	95.034447	62.838654	61.293598	59.665932	65.94207	48.703957	56.106674
YDR178W	SDH4	151.101837	155.297501	157.791641	250.120255	254.933716	219.621521	164.178528	189.239883	125.31369	138.455322	120.317001	124.359962	138.245667	143.071167	153.238953	147.167114	127.119476
YDR179C	CSN9	6.656566	10.067613	10.058622	20.945311	27.309507	17.032801	11.522399	12.976713	6.460636	11.851149	15.286884	6.242781	5.018375	8.05703	7.188021	6.609124	7.7052
YDR179W-A	YDR179W-A	9.452532	10.766771	12.146064	18.291813	27.939817	16.077744	12.184069	13.724488	8.822874	11.48146	11.746461	10.436337	8.339516	8.703594	8.641001	6.402421	8.653457
YDR180W	SCC2	3.160209	3.743457	3.325692	4.101732	4.026421	5.079025	4.812652	4.725616	2.859594	2.590302	2.848509	2.598468	2.305245	2.622247	2.491983	2.157002	2.701529
YDR181C	SAS4	10.380291	10.774364	10.551531	20.995176	25.260962	19.059607	15.076749	15.546038	8.018754	10.760946	12.683908	8.685978	7.84762	8.123396	9.248075	6.091478	8.00511
YDR182W	CDC1	43.165298	45.062664	45.46656	62.771622	66.474632	62.777317	50.06321	55.8993	38.919113	40.263741	41.643906	38.202118	38.8022	38.139473	44.023083	34.785007	39.328026
YDR182W-A	YDR182W-A	3.602171	3.469701	3.705944	7.039607	7.62723	9.216353	4.5319	5.722069	2.622718	4.600909	3.979303	2.971275	4.424118	4.003899	4.475971	2.622864	3.788129
YDR183C-A	YDR183C-A	5.087403	9.945928	5.302305	9.007628	6.276649	10.387402	8.004865	6.682372	4.294458	5.878643	7.259803	4.860504	4.175479	4.896829	5.035134	5.014096	4.284951
YDR183W	PLP1	15.436632	12.273154	15.764509	32.017857	40.682182	33.08815	22.778572	18.871658	12.250076	19.862202	18.36471	11.950466	12.460455	11.498023	13.687672	9.678116	11.393451
YDR184C	ATC1	27.446152	38.34425	26.095896	41.126133	27.705196	38.334557	30.42716	28.45821	23.839149	22.644815	32.162403	29.566828	18.725977	17.314745	19.829317	22.676949	20.839314
YDR185C	UPS3	18.918343	19.916924	17.83956	49.363091	36.371658	44.882465	24.731529	30.683807	19.773085	21.395658	22.025595	16.726223	14.731897	16.052355	15.82897	11.549719	12.748945
YDR186C	YDR186C	25.10791	30.1194	28.280684	45.442371	44.032791	40.342831	26.488417	28.457218	21.484726	20.93885	21.571095	24.193258	22.373922	20.624527	22.950399	21.874529	20.605898
YDR187C	YDR187C	13.648188	18.386499	18.163601	26.388721	22.161995	27.673737	18.384649	17.365149	14.46497	12.739833	11.284524	16.228537	13.796726	13.302453	16.46814	10.472842	14.799451
YDR188W	CCT6	72.573853	85.566002	77.666809	140.95015	125.395027	152.230072	94.163925	99.863678	69.853889	56.742252	61.954052	77.379448	62.364731	65.344994	64.8526	52.87027	68.107872
YDR189W	SLY1	23.21497	25.593294	24.374245	39.372395	42.127232	44.594604	30.997099	35.665062	21.169832	20.593695	21.462214	19.419395	17.967752	18.677475	20.351522	14.724616	17.827213
YDR190C	RVB1	69.543068	77.505867	67.282516	124.723373	126.589714	118.899384	87.659874	90.128021	61.023781	67.221924	78.542198	62.729195	55.176662	50.764172	54.058723	44.25573	55.460342
YDR191W	HST4	8.844567	9.960567	10.238196	12.429952	19.662455	14.446332	11.660802	13.905733	7.441643	10.517657	9.122074	7.07724	7.702682	9.171122	7.754373	5.860911	6.679807
YDR192C	NUP42	13.457494	15.642732	13.876485	27.138784	24.731739	26.206902	15.974103	18.607368	11.90123	10.355127	11.27055	12.996462	11.426355	11.609796	11.763343	9.104269	11.441924
YDR193W	YDR193W	3.290488	4.051464	4.246774	6.695057	5.803853	6.204276	4.426442	3.601985	3.032461	2.116751	2.94476	2.864328	2.583169	2.853794	3.280035	1.663862	2.336306
YDR194C	MSS116	36.850876	42.67387	41.73661	47.594063	50.725338	48.291317	42.391808	43.120983	30.153994	37.684383	40.715862	29.881388	26.289362	26.150335	28.500683	22.465902	24.881945
YDR194W-A	YDR194W-A	0.384711	0.37179	0.590001	0	0.133383	0	0.048592	0.128322	0.132628	0.346578	0.130413	0.163905	0	0.046594	0.339578	0.173958	0.255203
YDR195W	REF2	16.500736	19.867863	15.757306	29.086206	30.376068	29.448587	19.651739	20.310549	12.93567	15.366643	18.075823	12.417945	11.075681	11.423507	13.418827	9.00327	11.784052
YDR196C	CAB5	38.707203	39.966656	40.961967	95.882507	89.772369	80.088379	58.122326	61.138092	36.735363	52.124725	54.724602	35.941582	38.620605	37.543644	39.566616	28.489023	32.907406
YDR197W	CBS2	20.774384	21.38133	21.022429	27.400137	24.037884	28.961046	22.145578	25.96509	17.673376	19.095121	20.13896	17.085806	15.264117	16.990932	15.249119	14.313875	15.298985
YDR198C	RKM2	15.300458	17.542389	16.580957	25.316963	19.427866	20.706305	15.623072	18.42997	11.321445	13.94784	13.746023	14.120928	12.049966	11.171861	11.841571	10.043799	12.653582
YDR199W	YDR199W	1.585345	1.422472	1.989736	2.808522	5.246806	3.713215	1.731333	2.984271	1.458663	1.35163	2.21792	1.24488	1.096006	1.366576	2.106326	1.621499	1.521738
YDR200C	VPS64	7.747118	8.943709	8.548555	12.725943	15.023776	12.143209	10.337912	10.641322	6.798953	8.910184	8.82267	5.753084	7.241313	6.682973	8.719638	4.938483	6.148992
YDR201W	SPC19	28.71467	27.995932	28.53266	47.268604	53.261955	50.114105	32.766731	37.19648	26.87908	28.936605	33.461391	22.242342	23.220036	23.012875	23.214203	14.643524	21.647127
YDR202C	RAV2	25.096273	24.834301	25.02457	36.572876	31.964178	34.173283	26.833532	28.407024	19.423994	24.565756	24.627367	18.575022	21.433559	20.919052	28.300171	20.148369	21.212542
YDR203W	YDR203W	9.098992	7.351517	8.182661	11.909847	12.44984	14.281595	7.820769	13.109607	7.733078	8.885713	9.153621	9.506226	8.785518	7.290243	10.264052	6.702582	8.942083
YDR204W	COQ4	30.09857	34.368813	36.015293	64.853539	57.752331	61.905975	41.902782	46.027031	34.207088	31.491116	29.176891	32.583847	34.700802	35.726856	38.74062	37.773098	32.369373
YDR205W	MSC2	20.703123	23.124596	22.1688	38.558308	37.670399	38.77837	27.523643	29.109102	18.984468	21.71166	22.987272	19.198246	21.319563	21.205639	18.736235	17.324768	19.454065
YDR206W	EBS1	23.389036	24.367565	25.268332	38.974739	44.674065	43.364319	32.092884	34.581524	22.614265	20.60923	20.546812	22.863541	24.178591	24.014154	22.458178	18.403114	22.677298
YDR207C	UME6	4.557887	5.833168	5.433067	7.802791	9.251871	8.438072	7.051493	8.021634	4.448741	4.233241	4.573886	4.248874	4.21056	3.127779	4.371004	2.768756	3.692588
YDR208W	MSS4	28.112787	29.399191	27.635223	33.544281	38.313282	35.542084	29.263443	31.633541	21.066664	20.451931	21.167294	20.920261	22.887728	20.995541	24.764429	16.796894	21.810593
YDR209C	YDR209C	110.647064	107.605911	115.853645	291.487213	322.110901	300.644989	208.712875	207.089264	121.842316	158.651047	170.775909	114.857758	118.575157	112.913918	99.523262	75.827034	98.09417
YDR210C-C	YDR210C-C	0.088474	0.090175	0.072273	0.04333	0.044962	0.052218	0.147766	0.099476	0.185039	0.238769	0.221704	0.174243	0.13454	0.193346	0.108466	0.197993	0.114056
YDR210C-D	YDR210C-D	23.495289	27.701881	26.351631	52.29158	48.245102	44.276684	23.461437	28.024929	18.131954	17.606657	18.432211	20.118073	19.041336	19.265888	20.537235	15.815274	19.215483
YDR210W	YDR210W	0.064502	0	0.150098	0.115669	0	0.195658	2.616924	3.241676	0	1.915941	1.095719	0	0	0	0	0	0.717403
YDR210W-A	YDR210W-A	1.074756	1.03153	0.805566	1.960544	1.206708	2.030653	1.448731	1.447712	1.220395	1.201493	1.176457	1.152897	1.127749	1.246552	0.969826	0.756801	0.636858
YDR210W-B	YDR210W-B	7.030221	7.96242	7.927855	15.961236	16.549807	16.713718	9.485579	10.540396	5.741855	6.837044	7.078072	6.394271	6.113673	6.246205	7.48276	5.324398	6.576339
YDR211W	GCD6	43.176514	48.560177	43.453346	65.091606	68.64193	63.636597	53.350124	52.136425	38.868534	38.815845	45.379417	39.753204	33.354877	34.405144	34.316051	28.122351	34.600517
YDR212W	TCP1	57.640076	63.764194	62.446003	123.140343	114.94146	127.289658	77.793068	81.994972	58.384686	65.556046	70.324829	56.959801	50.037182	52.802879	52.994949	44.2962	47.914356
YDR213W	UPC2	3.089095	3.744555	3.087898	5.39527	6.156919	6.653508	4.950198	3.96434	2.374727	2.880101	3.437529	3.42658	2.952512	3.254733	3.189135	2.667579	2.985146
YDR214W	AHA1	156.018707	154.539062	193.420258	261.219086	177.108551	338.681335	195.400848	241.032455	146.826035	126.198128	128.236267	126.353386	138.959503	141.585648	138.170883	114.293015	110.828171
YDR215C	YDR215C	3.477156	3.773236	2.229414	3.951833	2.010717	3.320911	2.891734	4.319741	3.479497	2.415281	1.942045	3.473375	4.366996	3.23622	3.895536	3.291141	2.805722
YDR216W	ADR1	9.911602	11.361979	13.621906	12.268016	13.700303	10.645489	9.105164	12.046155	6.928358	8.184696	6.173713	7.304681	8.457675	9.880049	12.055471	7.255016	9.701067
YDR217C	RAD9	5.185835	4.638687	4.668312	8.092976	9.894188	9.106208	6.913894	6.161894	3.794968	4.076991	4.88425	4.033433	3.414201	3.583288	4.522994	2.757302	3.582479
YDR218C	SPR28	0.993534	0.736895	1.180656	4.593307	4.924664	5.775601	1.419981	2.790803	1.288993	1.804751	1.304105	1.303753	1.304369	1.187295	1.433403	0.721667	0.663342
YDR219C	MFB1	15.340405	12.305067	14.680696	21.75898	27.336496	20.091816	16.190746	17.764936	11.618834	14.801759	14.943237	10.508656	10.657672	10.364936	14.540609	7.247947	12.044983
YDR220C	YDR220C	2.432268	2.90224	2.278823	4.19243	4.607802	3.952193	3.003108	4.052794	2.660363	3.082491	2.987323	2.57977	1.947563	3.053759	2.994337	1.019545	2.131349
YDR221W	GTB1	18.013681	19.627697	20.084003	30.115631	30.146336	27.029566	21.753418	22.145258	15.26273	18.697561	20.430071	16.185053	17.050888	18.369715	21.220306	15.272356	15.917015
YDR222W	YDR222W	45.765797	54.153938	43.701168	81.315796	30.063484	56.577621	35.860191	37.116806	28.09148	26.494837	31.92116	34.177296	29.789139	32.105003	32.966457	35.606968	33.2575
YDR223W	CRF1	6.352393	6.263008	6.432951	16.048883	14.151081	14.310825	9.883945	8.701835	7.169514	6.76427	6.342503	5.866389	6.048269	6.656965	7.092456	5.534119	6.396587
YDR224C	HTB1	565.625244	598.606995	590.410034	1000.46405	1099.491943	863.38855	715.880493	677.407532	484.740356	622.928101	693.667786	402.399597	347.800903	408.733765	415.64621	321.48584	399.305939
YDR225W	HTA1	434.706787	479.376953	515.222839	838.228333	986.535461	657.587341	578.037659	518.793762	433.59668	566.692383	615.145264	386.571869	319.870483	383.504608	392.883972	337.137604	419.406433
YDR226W	ADK1	455.187592	470.039642	501.955475	794.570129	806.791626	798.315918	574.489868	589.294739	419.601105	468.982635	502.434326	375.265656	315.773895	365.280121	323.297974	288.332458	367.432648
YDR227W	SIR4	6.072247	7.07279	7.157701	9.486448	11.264465	10.239958	8.438385	8.466644	5.434724	5.993469	7.172755	5.771847	5.429789	5.682705	6.969725	4.505371	5.658566
YDR228C	PCF11	14.084558	14.747441	15.333504	26.35578	23.579615	26.8487	20.269241	20.472702	12.140605	13.837622	12.415648	11.41369	11.076881	12.189349	12.903633	6.731246	10.917011
YDR229W	IVY1	12.890753	12.707416	13.956367	29.229816	29.312847	26.597227	15.772757	19.184021	10.937988	11.391399	12.0094	10.886112	10.149412	9.569394	12.23391	7.213245	9.779075
YDR230W	YDR230W	10.688257	8.267568	8.877926	15.079921	12.885357	11.561482	11.508613	11.642663	8.911771	8.922245	7.712821	8.845904	8.583345	7.451881	8.346128	8.792717	7.53025
YDR231C	COX20	24.891497	26.57206	27.388269	39.549137	46.790039	37.771908	35.257587	37.51693	26.136734	33.740639	33.123562	25.393549	24.140936	28.116507	32.302162	26.509518	26.277956
YDR232W	HEM1	32.734432	42.056774	31.999693	77.364441	60.422066	79.870659	40.920475	44.333294	32.770958	24.327421	26.386631	38.429771	32.260525	30.871956	34.219589	31.188828	34.19165
YDR233C	RTN1	465.542938	454.888	462.964172	786.8526	723.706299	841.366455	562.2146	650.298584	414.988495	450.574707	433.910309	372.26355	374.312927	381.098816	364.743622	333.363007	353.927002
YDR234W	LYS4	40.09412	45.001568	37.095074	360.070709	309.959351	343.549438	71.88855	158.86763	32.197021	80.948914	27.816114	34.976097	47.887604	28.156673	29.212053	22.900354	29.438057
YDR235W	PRP42	16.113508	18.92396	18.254282	32.243042	29.346136	32.898026	23.669552	24.870531	15.171964	20.459534	18.752922	13.572657	12.939186	13.970492	13.459714	10.936314	11.595759
YDR236C	FMN1	56.879868	56.042511	59.922489	107.046394	117.624107	104.018204	69.869537	77.061218	53.941299	68.26313	69.32785	50.424866	49.939308	50.719818	52.504303	49.934914	48.011566
YDR237W	MRPL7	30.409922	30.377575	29.881052	49.12463	40.432777	51.900162	33.24226	41.308739	23.211613	24.846458	28.673216	23.597851	18.290815	19.346519	17.099705	13.494983	17.528255
YDR238C	SEC26	47.468666	49.176224	50.240623	78.312035	79.85556	81.772644	59.741119	65.058495	41.693897	41.490211	42.164101	39.199982	38.405796	39.395374	36.550404	31.051657	35.165089
YDR239C	YDR239C	6.614992	7.8047	7.393806	13.216831	12.274285	13.87715	9.936739	9.623908	6.249761	6.646714	7.18316	6.510673	5.212177	5.35524	7.614152	5.244376	6.019768
YDR240C	SNU56	9.186462	10.831284	10.864216	18.305586	15.945613	17.464518	13.064137	12.515086	8.469398	8.519429	11.22092	8.924681	6.906719	7.820884	8.48162	6.014771	7.520065
YDR241W	BUD26	10.499901	10.06566	13.39306	22.263468	24.309124	19.447325	15.236852	18.197126	10.767057	13.83672	13.688293	9.378203	9.008456	11.046736	13.526104	9.683784	7.296158
YDR242W	AMD2	8.861268	10.572109	11.212073	25.102819	26.560583	19.339855	11.806404	14.048738	7.830419	7.462524	8.227285	9.43009	8.484562	7.378541	10.3327	7.600754	8.907772
YDR243C	PRP28	6.030236	6.350034	6.091389	12.024047	11.827802	10.317124	8.410211	8.199953	4.722569	5.103981	5.816971	5.314308	4.566103	5.599323	5.127568	4.040298	5.069165
YDR244W	PEX5	15.528352	16.068951	17.558931	28.235991	35.215988	27.336329	19.219294	22.338182	11.099892	16.199686	17.158546	12.510395	12.722521	11.934191	14.634336	8.926745	11.776398
YDR245W	MNN10	75.398041	79.366272	78.660332	105.234711	123.245384	101.955818	95.231529	97.541252	67.217171	85.382011	97.180908	67.991081	64.61377	69.767899	65.364868	59.547447	64.859352
YDR246W	TRS23	31.293962	32.556232	33.972858	65.597893	59.171387	67.062157	42.321434	53.351349	26.945419	31.744167	31.474089	26.824648	26.771189	24.294449	30.257713	24.938238	26.106968
YDR246W-A	YDR246W-A	1.14096	2.176958	2.470956	6.923041	6.160271	8.538256	4.071708	3.27172	4.018033	2.476348	1.783713	1.736544	2.832298	3.230722	2.747849	1.336028	2.137889
YDR247W	VHS1	9.43967	8.767305	7.559277	26.431725	12.432227	19.077477	8.354076	9.128819	7.083682	6.325196	7.106726	6.473022	6.566119	6.782696	8.438525	6.579391	6.536606
YDR248C	YDR248C	31.974157	29.531395	35.259666	68.702827	73.608887	58.832001	47.002163	43.226036	27.53919	46.817215	47.323837	27.920578	30.698179	31.40102	36.039989	26.351566	26.485281
YDR249C	YDR249C	9.564342	13.635155	9.725119	25.25672	17.186037	19.062048	11.140141	11.801902	7.396218	8.985441	9.893081	8.428926	7.998556	8.027822	8.453286	6.506404	7.985489
YDR250C	YDR250C	3.15025	3.402555	4.525262	5.227133	6.300401	4.713133	3.234637	5.290039	2.394367	3.448201	2.899369	2.954068	2.711405	2.295671	3.207882	1.846861	2.014642
YDR251W	PAM1	24.369055	23.495678	26.309816	37.552822	36.172668	36.134529	27.082947	34.845745	21.22587	22.456917	19.391893	18.132462	21.328463	21.49518	21.446394	16.822533	17.739008
YDR252W	BTT1	11.766268	15.881652	17.462032	29.27043	33.195759	26.026264	20.340107	20.148565	12.087564	15.275425	17.654926	11.217568	11.421826	9.400504	10.78356	6.305742	7.618511
YDR253C	MET32	12.387482	13.726836	13.745362	24.521439	28.247791	26.9109	17.0583	19.852583	12.877873	11.337474	11.690745	9.442977	9.701825	9.272253	9.340123	6.60736	8.771884
YDR254W	CHL4	10.629763	12.895083	13.151083	18.674519	23.63385	20.946568	16.519089	18.405064	10.015866	14.362246	12.085147	8.997147	10.784247	10.359379	12.853712	7.870091	9.627361
YDR255C	RMD5	8.899401	9.116751	11.373179	13.865217	16.210966	14.679231	13.047682	14.549337	8.278184	12.351838	11.113338	7.728187	9.308664	8.979767	10.260993	7.029913	7.971444
YDR256C	CTA1	8.231286	10.447237	8.925358	16.046982	17.548159	17.698614	11.665464	13.508106	7.063629	7.631414	8.699548	8.392206	7.619107	8.172716	9.369202	6.406537	8.25094
YDR257C	RKM4	21.905201	23.165382	21.81612	35.028549	39.741058	34.810261	26.200191	28.694599	18.88446	21.925343	23.22216	18.905802	16.161741	16.293474	16.3822	13.028854	15.018039
YDR258C	HSP78	51.273952	49.178661	61.685665	107.275421	74.144371	84.004463	55.005466	66.955528	38.0457	47.951256	45.801258	30.817432	39.86937	40.815403	60.955647	28.967634	35.605728
YDR259C	YAP6	3.251832	4.073988	3.535667	11.646026	14.169418	9.467448	6.106229	6.39271	2.656681	3.631066	5.419473	2.796117	2.081509	2.861036	3.740627	2.050659	3.030356
YDR260C	SWM1	35.082932	40.130142	36.301079	63.378407	67.671211	57.337093	49.113438	54.618954	32.52446	33.577873	35.322403	33.723934	34.299515	31.037462	33.041096	26.288866	28.478149
YDR261C	EXG2	30.933788	29.182333	31.796778	61.928001	65.938721	66.884964	42.544827	47.247532	26.88443	31.076263	33.835712	25.756687	27.541677	27.148201	24.566051	20.904459	25.058537
YDR261C-C	YDR261C-C	0.205248	0.058239	0.330482	0.009815	0.035742	0.042159	0.159632	0.058946	0.360471	0.128651	0.147639	1.155512	0.082857	0.496332	0.072939	1.374136	0.080039
YDR261C-D	YDR261C-D	28.544626	33.935226	32.601032	72.51194	66.044998	62.659523	29.400398	35.626633	21.311243	20.560322	21.197706	24.190367	22.007765	22.400166	24.254101	17.622574	24.147821
YDR261W-A	YDR261W-A	0.764297	0.98823	0.949993	2.562997	1.942123	2.103303	1.142933	1.225764	1.429113	1.129681	0.983935	1.066018	1.090817	1.223492	0.858107	0.863251	0.642603
YDR261W-B	YDR261W-B	5.082529	5.557347	6.189435	12.573326	12.614963	13.016753	7.707911	7.87677	4.648423	5.491375	5.464314	4.926037	4.754771	4.812446	5.73104	4.142748	4.990182
YDR262W	YDR262W	50.332458	52.78986	56.962849	104.434433	103.062912	88.288048	47.696236	59.486992	43.812	47.66576	43.981575	44.694637	50.739388	46.435631	75.628853	54.097542	58.540966
YDR263C	DIN7	7.870058	7.95642	9.877935	11.980408	16.027349	15.383858	13.872837	10.816441	5.802693	9.957802	9.835492	8.043628	9.141061	9.988668	10.106551	8.004325	10.696733
YDR264C	AKR1	38.839291	44.226421	54.873249	116.086868	158.813065	115.745117	69.057358	69.452126	38.616249	54.315289	52.369434	41.603756	45.049576	42.534775	47.154243	38.414127	46.68198
YDR265W	PEX10	16.005001	16.16069	17.751734	31.427702	33.217804	28.801802	20.267214	21.387125	13.429325	16.971039	15.48155	13.585073	14.97312	14.966532	15.439121	12.146884	15.503696
YDR266C	HEL2	15.611989	18.865345	17.191759	30.032379	29.202364	31.630423	24.062429	24.787916	14.361232	15.995678	17.481176	14.892705	14.338989	13.522459	15.501826	10.918211	14.437829
YDR267C	CIA1	33.1427	37.875355	33.806374	77.40007	64.578873	66.76194	39.273426	45.404602	31.122236	30.003672	28.202425	31.505362	28.258183	25.997776	23.08247	20.817375	24.022182
YDR268W	MSW1	11.727668	12.851247	13.114447	26.986811	25.296797	27.633112	15.334254	17.243608	10.927859	12.856606	13.027726	9.684557	9.517419	9.340105	8.453137	6.847263	9.537517
YDR269C	YDR269C	0.519644	0.766543	0.699537	1.061299	3.659593	1.301927	1.007703	0.835234	0.542649	0.652429	0.666092	0.531049	0.784336	0.602794	0.558748	0.383971	0.510484
YDR270W	CCC2	8.535146	8.656924	10.565991	19.529871	37.336277	26.756943	17.674946	13.302774	8.129998	10.815942	9.427542	7.467363	8.703065	7.616668	8.583248	7.336358	8.482558
YDR271C	YDR271C	0.363975	0.42831	0.511857	0.930236	2.341169	2.694463	1.294637	0.741136	0.32798	0.548418	0.480549	0.499164	0.494956	0.574837	0.391952	0.355034	0.32454
YDR272W	GLO2	61.526493	66.795303	68.231125	113.664619	116.694489	109.673485	76.352844	79.760239	50.199463	67.649826	73.813004	48.499119	48.922592	47.862782	56.808399	44.5448	48.644432
YDR273W	DON1	4.675145	4.764331	5.024965	5.98366	7.247276	5.526041	5.379162	6.025684	4.737308	5.781603	4.98379	3.925	5.603766	4.865314	7.662736	4.992609	4.874533
YDR274C	YDR274C	4.030738	3.652985	3.954954	8.672549	7.843391	10.060978	5.212999	5.243717	2.353485	3.664425	3.873225	2.745826	3.411666	2.285698	3.983065	2.851555	3.404268
YDR275W	BSC2	15.725495	15.20693	15.034473	26.593422	22.640112	21.382702	15.741708	17.738127	13.471366	17.491339	15.119801	14.349177	14.886666	14.921377	16.025244	13.205116	15.103389
YDR276C	PMP3	1124.141968	1123.937134	1219.957031	2092.208008	1891.148193	2054.346436	1270.886963	1453.32373	1045.666016	1149.941162	1098.608032	899.901978	1004.901794	988.5672	838.091125	867.359741	785.276733
YDR277C	MTH1	5.273844	4.960134	5.800862	20.875589	13.402893	17.533932	6.271618	11.290946	3.776495	5.569365	4.736229	3.151866	5.566168	6.196073	6.761703	3.611898	4.76814
YDR278C	YDR278C	0	0.069455	0.204782	0.057729	0.198494	0.103725	0.118161	0.135094	0	0.064492	0	0	0.135385	0	0	0	0
YDR279W	RNH202	13.285386	13.936575	14.638161	23.525816	29.784687	25.674372	20.66361	19.991354	11.395423	16.133507	16.506445	13.18667	10.686497	12.162712	9.698708	9.69532	10.591824
YDR280W	RRP45	33.353584	40.75597	33.336407	64.215302	57.28804	60.828667	41.109623	42.058418	29.86364	33.984943	38.957016	32.145782	23.899199	25.750662	23.085829	20.044739	24.071209
YDR281C	PHM6	3.66746	4.541529	4.073705	10.434238	8.080722	9.279908	4.142476	4.194705	3.854421	3.663545	3.496344	4.525526	3.667312	4.66754	3.231061	2.020858	3.289801
YDR282C	YDR282C	8.655912	10.077262	10.879828	17.472387	14.529131	15.295373	9.690775	10.563912	5.609342	9.48569	8.235082	7.339085	6.335416	6.119184	7.572518	5.344635	7.039918
YDR283C	GCN2	5.913191	6.97256	6.976204	8.918023	11.67095	11.343391	8.545521	8.840262	5.743989	5.490774	6.263681	5.187969	5.567178	6.077063	6.908515	4.451221	5.302831
YDR284C	DPP1	82.675453	80.327705	82.009789	143.580215	167.856628	139.521866	109.028229	104.951385	76.705345	101.589211	94.855415	75.313881	81.589462	84.838493	83.571289	75.146347	78.459137
YDR285W	ZIP1	1.391035	1.173769	1.142336	2.751641	3.213515	3.214159	2.424539	2.206404	0.99856	1.760146	1.978674	1.357272	1.111096	1.10249	1.73238	1.185847	1.073252
YDR286C	YDR286C	26.059778	24.807631	28.780315	55.820904	44.58984	53.440075	34.465515	42.247868	28.778803	29.037832	33.821651	22.67873	24.175566	24.816099	24.814552	18.553469	17.348774
YDR287W	INM2	19.713167	22.192991	24.19223	49.175865	48.052235	41.795811	27.663591	31.652868	21.147005	23.069893	19.591074	20.146475	21.462006	20.37627	24.001162	18.624304	19.256636
YDR288W	NSE3	17.589132	17.888628	17.796957	34.447155	34.630104	31.755953	22.721439	27.43689	15.538469	23.135838	24.225636	14.722402	15.353247	16.978199	18.110949	12.043211	12.94805
YDR289C	RTT103	11.557521	12.730965	12.067656	24.087734	24.02846	27.615082	14.935865	18.277218	9.85721	11.991362	13.262881	10.304358	9.238811	8.59519	11.302327	6.890891	9.647481
YDR290W	YDR290W	1.154866	1.017936	1.489174	1.10986	2.589822	1.956958	1.263713	1.935151	1.100456	1.024297	1.07921	1.342355	0.644681	0.889062	1.540644	0.906842	0.874619
YDR291W	HRQ1	7.779536	8.050744	7.617352	10.710402	11.709524	11.564409	9.969644	10.432168	7.252399	7.256895	7.600791	6.334705	6.604588	6.685861	6.24548	5.355121	6.133205
YDR292C	SRP101	27.80451	28.80052	28.968801	50.499306	55.510567	50.258255	38.671394	38.700565	21.039768	29.571482	30.062595	23.223387	21.980148	21.456415	23.263851	17.489021	23.152023
YDR293C	SSD1	44.439716	43.843346	46.480682	62.307396	67.675545	60.621468	47.066032	54.655548	36.62336	36.08456	30.999269	33.496075	37.211617	37.925137	42.779766	31.709515	35.082172
YDR294C	DPL1	54.553413	57.029491	55.417652	106.950508	91.901924	101.804359	67.653984	73.195732	50.704842	51.480347	53.80476	48.80777	50.483547	50.631805	55.56144	49.818203	51.171383
YDR295C	HDA2	8.503769	8.519132	9.26166	15.523044	17.133081	15.817763	11.513001	11.714387	5.868279	8.194775	10.637488	6.440847	5.706573	5.445142	7.69749	5.061871	6.499174
YDR296W	MHR1	32.177544	33.710918	32.074501	70.474693	59.427433	81.468819	43.074711	49.83392	26.090002	35.540295	36.474548	27.005785	22.490429	22.830269	22.388554	16.674976	22.829084
YDR297W	SUR2	48.151772	49.859985	46.904213	83.114685	79.243782	70.753036	58.804855	61.603516	41.684433	40.886189	52.186821	45.225029	39.643299	39.909321	37.974201	36.86808	41.125961
YDR298C	ATP5	254.255936	252.657242	252.993362	303.440796	320.016815	282.446106	246.172058	277.249481	210.553131	238.576691	217.257019	193.80658	191.982193	203.289871	185.013611	164.781677	175.019699
YDR299W	BFR2	14.645617	19.116701	13.506362	24.921951	27.379755	28.060715	23.92606	20.918486	11.462741	15.058764	22.860624	14.503798	10.203423	10.35338	11.872309	11.641992	13.403955
YDR300C	PRO1	34.107758	40.911488	36.179836	77.131416	70.039879	77.159866	48.059044	51.15234	34.526665	32.925076	37.921963	35.051491	24.625446	27.978848	26.261374	21.580818	30.883478
YDR301W	CFT1	7.681935	7.806818	7.657407	10.526236	11.725072	12.343695	8.546695	9.873439	6.211591	6.417351	5.674738	5.795864	6.058786	6.196625	5.825047	4.788032	5.770004
YDR302W	GPI11	34.073444	33.207848	33.270557	48.501659	58.126564	53.396946	42.524803	42.482689	30.151499	36.612335	39.563229	25.75087	26.055042	28.412367	29.026684	24.717972	28.706882
YDR303C	RSC3	14.379686	14.963074	16.286686	21.789043	26.886225	26.215244	19.952333	23.412094	11.153008	12.771304	12.564056	10.061843	11.791374	12.296025	11.285448	8.108829	10.842024
YDR304C	CPR5	223.87796	200.578491	232.233551	433.042908	413.885773	423.350006	241.930191	290.767761	192.1828	231.620468	239.520248	180.8358	216.064911	206.467926	189.408264	188.8396	180.738373
YDR305C	HNT2	18.631174	21.103901	20.123211	50.084782	52.743378	49.310642	28.517275	28.61224	20.639931	23.544903	24.577723	16.165258	16.283596	15.874298	17.747419	14.227233	14.574996
YDR306C	YDR306C	17.894794	16.053892	18.212215	36.064159	35.181019	28.626823	20.69825	23.668436	13.536994	19.556599	18.972692	12.819431	14.142722	14.624695	16.870459	11.475986	14.078408
YDR307W	PMT7	19.415869	19.964998	19.716549	31.778452	35.161556	32.762993	25.984825	29.959162	16.333303	23.312574	21.498564	14.776345	16.932665	17.591753	17.282232	13.265276	14.962086
YDR308C	SRB7	39.801922	37.119186	41.162506	85.06044	88.005119	75.528107	48.551041	47.683044	31.523342	41.467693	46.680969	33.130531	25.805717	22.631182	29.796803	19.720715	25.27005
YDR309C	GIC2	86.938278	87.32016	96.621124	127.291222	153.998367	134.35556	73.858368	99.32164	64.886108	53.531754	50.446766	63.431259	58.842842	57.349918	56.39481	37.055264	75.187057
YDR310C	SUM1	16.382984	17.829073	16.252659	21.191536	24.139793	25.524525	20.266836	20.256802	12.212364	12.829854	13.947323	12.429236	11.239866	11.706538	11.200446	8.153686	9.669675
YDR311W	TFB1	10.982684	12.155869	10.476261	22.453335	23.043451	19.640558	14.780844	15.430427	8.828765	12.233196	12.833917	10.157196	8.258663	8.909377	9.449776	7.173223	8.538284
YDR312W	SSF2	16.130339	19.536831	16.485014	31.537542	35.670158	30.193323	22.24786	20.780142	13.355556	16.849737	23.51013	13.53313	11.230424	11.285391	12.296395	9.51564	11.352913
YDR313C	PIB1	23.290104	22.867504	25.39361	30.017172	24.413731	30.712358	23.358076	23.179174	21.452932	20.988283	20.596413	20.453049	22.535652	20.663507	26.731127	23.508532	19.754036
YDR314C	RAD34	3.049212	3.840187	3.714344	6.343582	6.788425	5.830023	4.074299	4.580778	2.701923	3.291926	3.547276	3.143935	3.29937	3.066243	3.893779	2.343489	3.294341
YDR315C	IPK1	13.90135	12.682415	17.509008	26.724566	37.155941	27.571451	19.266129	20.529043	13.048599	18.411583	18.09206	11.059494	10.592362	12.921742	12.415526	9.567667	11.497224
YDR316W	OMS1	7.595067	9.106887	8.104608	18.330814	16.853455	19.456697	12.056884	11.055889	5.942407	9.761334	10.649554	5.654836	5.651651	5.325445	8.651441	5.196072	6.510631
YDR316W-A	YDR316W-A	6.900169	7.450445	7.084324	8.503312	6.769672	6.278057	7.4733	8.517943	8.435295	8.205118	7.769204	9.002026	9.34418	8.909844	6.520281	7.981305	5.320814
YDR316W-B	YDR316W-B	20.25045	23.176153	22.507355	47.442791	44.612984	41.826572	20.298582	24.71772	14.439522	14.645047	15.264537	16.025019	14.690696	15.190634	17.159845	12.038018	16.415764
YDR317W	HIM1	6.505205	7.382522	6.795183	15.922682	17.205112	16.012762	11.052785	11.388088	5.980412	8.050114	6.921237	6.126275	6.010811	7.025298	5.524881	4.438954	5.318848
YDR318W	MCM21	13.489901	12.894419	13.262865	25.270382	29.33201	26.983809	19.016701	19.306786	9.720767	14.575193	14.539943	10.598162	9.942246	10.524989	11.097164	8.080256	9.337268
YDR319C	YFT2	22.437571	22.716434	23.437332	61.662472	59.474583	51.578674	32.179512	34.529617	20.692453	29.719557	23.261963	22.317999	21.098099	20.245462	22.377275	19.298468	16.328871
YDR320C	SWA2	7.728314	8.781685	8.852782	15.667508	14.060964	14.966473	10.068238	11.237138	6.786047	6.652131	7.947542	6.411656	6.539833	6.519431	9.739163	6.195158	6.97975
YDR320C-A	DAD4	110.214653	119.49189	124.540787	154.950668	183.311829	142.255783	122.952423	131.397995	98.280937	133.924454	135.354218	98.897934	98.599052	102.005394	103.189941	88.316605	81.36293
YDR320W-B	YDR320W-B	4.673901	5.507774	6.329463	9.255769	7.771345	8.507702	7.384304	7.697537	4.812004	6.259475	7.310234	5.151004	6.138418	6.932361	5.365662	4.435243	5.464436
YDR321W	ASP1	55.628334	58.053192	60.873959	123.310211	124.214699	141.746155	77.830879	90.071526	53.144623	51.254391	53.172272	51.461441	41.460182	51.140179	39.389347	31.291248	50.585629
YDR322C-A	TIM11	221.673904	251.923828	253.87793	266.932892	304.723053	279.558228	259.700073	252.879532	202.42337	248.896484	255.126007	188.920563	184.338226	172.227158	199.105347	157.676697	181.920197
YDR322W	MRPL35	29.035583	33.030544	29.935316	48.774563	43.413918	49.151379	38.105095	40.402134	24.784067	29.654131	30.12129	22.353849	18.953121	20.64949	19.858736	14.742797	17.57592
YDR323C	PEP7	8.099057	9.182639	8.69654	12.707294	13.348614	12.510186	9.881182	8.907582	6.801021	8.066209	9.085151	6.633924	6.79879	7.601391	7.529	5.254928	6.864453
YDR324C	UTP4	22.590815	29.486422	23.530697	33.839813	30.428629	31.97953	28.163744	25.647171	19.156809	20.245729	26.594728	22.570074	14.868163	14.942513	14.80267	15.370703	16.41156
YDR325W	YCG1	7.506055	8.073845	7.790438	10.445908	13.275333	11.166332	8.852508	11.261827	6.450707	7.440789	8.3255	6.71012	6.336306	6.912566	6.121864	4.708068	5.357386
YDR326C	YSP2	15.017121	16.040325	17.1042	24.311571	28.389898	24.440313	19.767387	20.848541	12.107245	15.380519	16.93004	12.743998	13.391182	14.1522	15.547311	11.523814	13.664215
YDR327W	YDR327W	26.685038	28.650738	25.585186	63.52861	71.085396	69.799873	55.031033	40.887821	31.956781	31.403719	34.679405	31.659809	24.208071	31.289999	25.342722	25.469934	33.613987
YDR328C	SKP1	133.541061	138.333923	129.044632	324.357758	325.018951	329.989624	202.202133	213.196671	133.855835	133.293747	147.459076	122.01593	124.966118	119.621788	111.007057	98.849144	112.83374
YDR329C	PEX3	33.919884	35.101959	36.324688	53.106941	57.932621	49.597221	41.602894	42.976826	32.069607	37.521656	43.390518	31.185596	33.042553	34.484699	43.022095	35.728947	36.514942
YDR330W	UBX5	17.192875	18.861078	20.081856	32.317451	28.773062	32.438473	21.529856	26.834517	14.79775	15.423911	16.543842	15.625907	16.394436	16.146349	19.36573	13.325053	16.421637
YDR331W	GPI8	35.489086	36.695839	36.164295	55.429317	49.238884	51.803467	41.394165	42.170158	31.177645	38.229073	38.502663	30.304466	29.251013	30.637817	28.830952	24.073101	27.652836
YDR332W	IRC3	7.230595	7.310826	7.081752	12.662672	9.970333	11.3938	9.397409	8.807952	6.141541	7.204371	7.395903	6.39076	6.305431	6.115527	7.307256	5.140529	6.559125
YDR333C	RQC1	17.407166	21.612051	20.140253	33.222099	33.966717	31.35494	25.570707	25.99538	15.577502	17.23621	18.085594	15.436245	15.322501	14.735441	18.424011	12.15379	17.799463
YDR334W	SWR1	6.179886	5.731691	6.223259	8.171576	9.300503	9.863388	8.18299	7.863683	4.055737	5.362316	5.594146	4.640114	4.092947	4.517683	5.632411	3.307149	4.131352
YDR335W	MSN5	16.574675	17.371443	17.09203	24.072771	29.909208	27.965485	20.746296	22.001417	14.136291	14.924303	13.214016	12.892312	14.599985	14.049118	16.118328	12.01392	13.165644
YDR336W	YDR336W	12.474113	14.295447	12.324086	24.68342	21.851524	25.662893	17.891405	17.909851	10.567627	16.054365	16.869349	13.386287	11.157966	12.29704	9.559429	7.827816	11.45564
YDR337W	MRPS28	26.939613	30.005905	27.85231	50.910686	43.545753	52.60606	31.94536	34.616703	19.163168	27.630667	30.357704	21.040306	17.582928	17.265293	16.946072	13.503799	15.30443
YDR338C	YDR338C	9.411178	10.998292	11.741431	21.459436	17.529959	20.027634	13.32954	15.075243	8.128492	9.638363	7.962446	8.106443	8.716457	9.052309	9.827719	7.102226	8.929211
YDR339C	FCF1	60.943909	62.396091	60.063499	98.75708	100.205444	94.670143	77.980881	70.694603	48.52774	68.122971	76.656181	58.163513	45.43401	48.271278	51.544952	43.347439	49.232357
YDR340W	YDR340W	0.566476	0.534188	0.870489	0.894832	0.894299	0.714381	0.857461	0.300565	0.52237	1.02931	0.441814	0.134452	0.475399	0.962494	0.869507	0.88143	0.957334
YDR341C	YDR341C	135.299377	149.893066	146.725006	280.869873	277.011383	227.400833	142.066101	157.31665	114.288048	123.269875	135.110901	106.074455	94.506882	99.145187	85.121994	75.873726	88.292603
YDR342C	HXT7	15.911263	18.839571	20.368015	42.202702	34.663509	39.283638	37.327412	71.565857	24.456053	29.394726	25.437601	17.29105	19.331541	22.08325	21.47958	13.822683	16.243818
YDR343C	HXT6	16.011478	18.781199	20.124754	41.29295	33.806961	38.859695	36.58749	68.055779	24.326521	28.987318	24.253761	17.014164	18.592546	21.473627	21.051044	13.655107	15.764404
YDR344C	YDR344C	2.609731	2.78016	3.861313	14.1047	12.145226	10.601743	5.294488	7.121517	4.497671	5.424648	6.048476	2.60592	3.326123	4.303499	3.132383	1.903827	2.429446
YDR345C	HXT3	259.874481	290.241699	264.941193	852.360657	653.055176	634.658081	380.591766	429.33316	254.149323	274.050171	254.608704	226.403442	210.568832	215.24437	209.740387	175.502121	181.755219
YDR346C	SVF1	66.215851	76.230377	68.424438	117.509888	120.001427	103.02623	80.443138	83.254433	57.878128	66.245865	81.088875	60.775337	50.736927	54.138042	52.939137	45.01857	53.664581
YDR347W	MRP1	43.02169	43.600681	42.029785	74.203049	67.354691	75.83075	55.061054	61.948303	37.467052	39.761848	41.423695	33.886986	33.656364	34.60178	32.561275	28.338064	32.229095
YDR348C	PAL1	29.925838	32.45237	33.861099	47.748489	44.346649	50.605186	35.476631	40.762653	25.922901	24.400761	27.040705	23.484312	21.928537	21.654476	20.233683	16.025986	20.586683
YDR349C	YPS7	55.879276	58.072742	58.036121	113.183792	112.085693	106.820831	73.230095	82.338928	49.159599	53.834579	59.390411	52.725208	50.025482	54.312943	52.835056	45.664429	56.114861
YDR350C	ATP22	19.978535	22.898859	22.451632	24.674965	25.746523	24.233948	22.323282	23.486374	15.031059	19.209923	18.661156	16.468477	18.270309	18.27677	19.433538	17.04681	18.048883
YDR351W	SBE2	13.94958	16.411047	15.742046	16.317242	19.681091	17.394369	16.497211	16.608406	11.742296	13.011798	14.404383	12.893177	11.848313	12.311419	14.62935	11.101181	11.410197
YDR352W	YPQ2	26.852686	31.965216	28.939104	70.73214	66.572533	68.38028	43.66045	45.886158	28.019655	33.293549	34.133324	25.893396	26.36013	28.975828	23.403046	22.285851	26.430603
YDR353W	TRR1	190.235825	206.915665	209.52446	337.036316	330.464691	368.39212	245.823288	286.736145	198.204498	182.641052	173.191422	177.098404	165.189346	170.790619	168.242783	132.237198	171.851532
YDR354C-A	YDR354C-A	0	0	0	0	0.000102	0	0	0	0.03033	9.20E-05	0.03661	0	0	0	0	0	0
YDR354W	TRP4	68.210526	84.215027	76.30336	250.625763	324.799255	199.283173	90.728951	109.326874	63.802105	57.61776	56.05547	59.819908	48.615788	56.348846	47.818184	31.30191	50.478344
YDR355C	YDR355C	0.324302	0.408356	0.583438	0.597961	1.306723	0.537738	0.538545	0.540472	0.274604	0.233328	0.737393	0.292091	0.329249	0.271872	0.576811	0.302649	0.344214
YDR356W	SPC110	3.933644	4.900839	4.773607	7.67254	11.096572	8.633945	6.918154	7.055751	3.303435	4.898632	6.628244	3.773637	3.151878	3.87016	4.873703	2.739438	3.855409
YDR357C	CNL1	50.830402	50.849762	57.46817	89.906441	107.240128	102.140785	69.560417	71.441666	41.993172	65.260666	71.358871	42.593582	46.281803	44.754326	53.762241	45.501362	42.459358
YDR358W	GGA1	13.041965	10.943102	13.127538	25.129786	25.327387	20.971226	15.105268	16.625544	9.846357	14.016998	13.245008	8.257693	11.24195	10.62994	15.797575	7.986746	9.595441
YDR359C	EAF1	10.001943	9.272676	9.198358	10.669038	10.26469	12.384252	9.375578	9.666513	6.987888	6.34688	6.159391	7.333079	7.380447	7.037335	8.670648	5.918285	6.148711
YDR360W	OPI7	1.355985	1.94569	2.125783	2.537541	2.570236	2.175671	2.057504	2.295604	1.513993	1.092863	1.56111	1.527159	1.576656	1.543229	2.127839	1.517884	1.303874
YDR361C	BCP1	41.829174	49.479332	44.988575	72.737411	71.418274	69.291779	64.842972	57.770763	44.386139	51.680748	63.597351	44.185604	33.9123	35.907272	37.165855	31.172546	36.651474
YDR362C	TFC6	11.349557	11.76994	11.218628	19.698664	20.161116	19.163317	14.815639	16.037855	9.957645	10.123875	11.644715	9.951728	9.606777	9.283032	9.462449	6.906195	9.049047
YDR363W	ESC2	5.776902	7.11454	7.070746	11.800494	13.094939	11.002612	8.955659	9.140365	4.210207	6.543987	7.947098	5.441603	4.473033	4.928583	6.506806	4.19125	5.004257
YDR363W-A	SEM1	137.863007	137.476273	152.36113	353.919769	382.207336	368.185181	216.799774	229.904358	115.10952	193.055344	217.886444	117.711464	125.188004	128.830887	140.742157	101.831833	100.875626
YDR364C	CDC40	14.98407	18.691555	17.582561	24.733292	24.352478	25.325003	22.92935	22.762051	15.090503	16.376282	18.596218	14.253237	14.031654	14.810274	15.636353	11.867103	14.603363
YDR365C	ESF1	26.09831	31.975285	27.216043	56.03019	54.117619	55.673424	34.565079	34.004257	19.438478	24.651672	34.766655	21.908688	16.869263	17.527096	18.590368	13.682423	18.410479
YDR365W-A	YDR365W-A	6.397982	6.727943	6.929839	10.133123	7.83684	6.889847	7.516592	7.737247	7.647884	6.322807	6.89835	8.065883	8.184053	8.474242	5.913022	7.558617	5.002409
YDR365W-B	YDR365W-B	20.317921	24.991711	23.580282	54.568649	50.468513	48.314461	21.40309	26.769678	14.899214	14.75034	15.157832	16.820925	14.80842	15.212529	17.661436	11.975262	17.62982
YDR366C	YDR366C	7.021583	6.627972	8.674425	13.327616	14.835667	13.795642	9.623414	10.997366	6.753593	10.575855	10.118869	7.101553	6.764486	7.11826	6.651599	6.411024	5.943237
YDR367W	KEI1	41.424301	39.993118	51.719418	79.203369	73.238564	78.206116	64.038017	67.552277	47.475124	55.924599	60.296566	41.520527	47.50703	43.973026	41.635578	39.248074	31.806652
YDR368W	YPR1	81.754478	81.598686	90.728683	181.423569	184.150436	172.648163	102.83741	126.410591	71.216286	84.451096	72.560272	62.761673	65.626442	66.085876	62.661949	55.967022	60.595455
YDR369C	XRS2	4.276762	4.685837	4.453914	6.269418	8.835673	7.107162	5.596446	5.655379	3.452422	4.514938	4.766645	3.270612	3.497038	4.021377	4.052469	2.762635	2.731203
YDR370C	DXO1	15.358804	17.474518	16.574232	32.725281	31.622248	25.626202	24.716366	26.123072	14.973995	19.141178	20.070246	16.02611	13.688338	14.942712	13.706996	9.660073	14.973642
YDR371C-A	YDR371C-A	0.007721	0	0.005301	0.018094	0.00771	0.005004	0.004164	0.020053	0.00257	0.010227	0.003843	0	0.00308	0.037007	0.000104	0.002889	0
YDR371W	CTS2	16.232376	17.511965	18.49543	24.651079	30.485929	24.52297	19.055038	23.952057	14.47804	18.138712	19.78072	14.600368	16.660009	18.032291	19.300661	14.815931	14.850542
YDR372C	VPS74	75.872345	80.882469	75.872566	137.895691	151.73877	129.927032	90.875443	100.44223	62.721024	78.122192	79.906982	61.66143	61.108952	62.499027	62.654953	52.108372	57.171272
YDR373W	FRQ1	71.254799	73.474632	76.700233	122.433205	124.184372	108.065178	79.607574	87.024315	63.586166	85.321136	91.138268	66.900932	69.078964	72.862701	73.664154	72.484886	65.713066
YDR374C	PHO92	0.146174	0.208819	0.303037	0.730331	0.413015	0.436668	0.534739	0.246943	0.135134	0.248956	0.259292	0.320986	0.327217	0.163017	0.317212	0.286594	0.544111
YDR374W-A	WIP1	48.031528	45.575031	54.210419	97.539993	115.695351	97.221596	51.13604	68.480843	46.950684	59.401321	51.881275	38.031479	42.317039	45.487137	40.405502	33.884342	32.481178
YDR375C	BCS1	19.876364	20.955296	20.393707	31.477266	32.514675	34.562038	24.190027	26.293467	15.958362	18.231907	17.028917	16.870432	13.705559	14.206999	14.446031	10.965264	13.807167
YDR376W	ARH1	22.08725	22.268301	24.903219	33.692543	33.944168	34.296524	23.950052	27.809731	21.014729	21.59272	19.575876	19.578829	20.573217	19.8699	21.220488	17.91177	19.126589
YDR377W	ATP17	346.631134	345.230408	376.743927	441.057617	488.286926	402.049408	358.382904	373.387604	300.523163	393.060181	363.189087	257.994965	258.331024	283.189301	262.436371	233.433426	245.701279
YDR378C	LSM6	139.936417	141.225815	156.433975	295.364349	303.32901	276.456726	174.798355	189.14357	141.553864	171.310196	185.554153	141.065018	142.450623	165.423996	140.579407	139.440979	139.755341
YDR379C-A	SDH6	54.296844	49.114456	59.147236	115.272255	145.57608	100.930038	52.616829	63.264782	38.383026	68.743286	54.512989	27.578388	39.467972	34.755932	38.612	38.734798	32.75156
YDR379W	RGA2	9.22775	8.481697	10.156507	13.525958	19.372362	15.177605	12.575624	12.695555	7.59632	9.582399	8.748631	6.962524	8.131154	7.084308	9.452943	6.131685	6.889935
YDR380W	ARO10	26.23431	27.712782	34.77084	227.753204	357.303711	167.01004	30.161709	53.630173	17.11887	27.782118	20.595551	14.766246	14.791863	15.233138	11.984292	6.010192	12.002976
YDR381C-A	YDR381C-A	36.362549	31.350924	36.939018	64.542587	65.695427	52.741051	39.873901	41.18441	31.19359	45.228409	46.302242	29.494879	28.258905	27.591881	32.621361	28.062176	24.339172
YDR381W	YRA1	161.018967	156.04866	161.068436	237.10199	259.362915	239.462814	228.818848	219.584045	146.598587	203.0466	212.500107	134.534637	128.929199	140.232803	130.324524	99.670921	130.003693
YDR382W	RPP2B	2030.166016	2181.969238	2396.084961	2714.157471	2832.109619	3053.120117	3051.359131	3010.060059	2332.464111	2384.804443	2581.206299	2031.197632	1742.876099	2194.164307	1797.975098	1754.947388	2002.356079
YDR383C	NKP1	14.31431	16.360941	13.470788	41.743088	47.404411	40.375469	22.973429	21.345575	12.671463	18.78944	17.912275	12.35574	11.103028	9.954987	13.028344	9.419442	13.569257
YDR384C	ATO3	54.717491	72.841385	59.363197	108.318939	76.068802	106.893494	57.918903	65.953987	42.100883	40.846447	44.528782	40.675373	28.654993	32.650497	28.74263	22.429682	30.629864
YDR385W	EFT2	566.546692	627.144531	582.612366	1116.773682	1011.002319	1167.424561	756.637024	767.12439	579.734497	462.781189	495.509125	567.297363	444.162994	501.226074	419.767822	400.908661	498.731079
YDR386W	MUS81	7.202683	8.148327	8.029437	13.570884	17.509975	13.815513	9.961634	10.557159	6.077055	8.428465	8.703708	5.544207	6.386796	6.626968	6.531031	5.307933	7.121718
YDR387C	YDR387C	19.757864	19.227005	21.182228	37.017574	35.56649	36.859005	24.761656	28.215912	18.187847	22.316196	19.682289	20.445614	21.085432	22.371803	23.487957	21.032618	21.266821
YDR388W	RVS167	36.703972	41.868111	38.757057	89.672012	89.855721	105.133659	55.694977	62.110493	32.973339	35.555325	35.781425	35.300934	32.688503	29.672533	56.945354	30.490982	41.108608
YDR389W	SAC7	19.81988	18.552378	19.454334	24.919575	30.027878	25.144585	22.109224	24.566114	14.444263	16.382324	15.928112	13.658514	14.228321	15.337977	15.445659	10.105826	13.87682
YDR390C	UBA2	23.025738	24.719658	24.444571	40.521168	44.326279	41.13232	29.043751	30.023577	20.431652	21.508358	22.950321	19.548634	17.637367	17.256105	18.682129	14.815357	16.601936
YDR391C	YDR391C	47.093323	48.617237	47.486385	59.046883	46.056278	41.594498	32.008938	35.519951	38.382053	42.117836	36.152424	37.619518	46.33028	40.484997	53.525238	47.706829	38.70525
YDR392W	SPT3	16.883556	19.250629	17.713486	34.160236	30.454487	32.535458	21.06838	21.135801	13.65635	16.386509	17.344511	13.535408	12.794519	12.125381	15.587673	10.144065	12.28826
YDR393W	SHE9	10.01194	10.960413	10.295361	19.943573	23.399433	22.28179	13.467271	14.978536	8.193301	11.352489	13.783592	8.171624	8.814695	8.335999	9.815922	7.625251	8.787071
YDR394W	RPT3	76.431488	83.676079	77.56311	150.177246	145.757584	157.984482	108.26091	116.449013	72.369644	77.530914	75.426239	67.323715	65.589081	59.181465	67.752121	55.96246	64.251984
YDR395W	SXM1	30.49374	36.958755	31.698727	52.111832	49.320484	51.091202	37.022663	39.503342	26.434017	26.376045	30.004133	27.394716	23.071148	24.301701	22.143133	21.146046	22.543537
YDR396W	YDR396W	29.82601	30.136997	30.045448	47.578781	53.331963	47.306366	31.200468	38.89732	24.722944	33.691635	40.055031	29.838396	22.390936	24.318998	24.875965	19.616056	25.989544
YDR397C	NCB2	39.695557	40.362938	42.308872	62.269211	72.819046	64.641052	61.57169	50.011726	34.430775	64.604469	73.167801	38.2756	30.848387	33.15749	38.68494	36.213932	33.698093
YDR398W	UTP5	28.23292	42.891994	30.881712	54.056061	42.569096	44.499699	37.195251	33.619122	27.876747	24.43598	35.014423	32.726486	20.17001	21.868078	18.91947	25.923794	22.641787
YDR399W	HPT1	203.968613	230.694	228.292557	308.30481	341.533112	323.977509	272.369354	284.058899	198.258392	216.185242	272.855377	174.080032	157.092316	156.518188	134.213058	115.63031	148.123169
YDR400W	URH1	20.020227	22.283291	23.458782	50.856255	49.279556	48.021923	28.853697	30.960855	17.324192	18.654896	20.594019	17.022024	17.251562	19.227818	15.435567	14.678697	16.909338
YDR401W	YDR401W	0.713702	0.314544	0.235914	0.792011	1.23184	0.730539	0.600335	0.282303	0.621811	0.55008	0.465281	0.510869	0.458392	0.763812	0.628031	0.165396	0.43938
YDR402C	DIT2	1.253977	1.165487	1.415162	2.417286	2.695322	2.916996	1.389733	1.993245	0.907171	1.38082	1.283051	0.605928	1.694735	1.4234	1.317336	1.090444	0.782681
YDR403W	DIT1	3.669228	4.22031	4.215041	6.745224	5.306073	6.405355	3.897989	4.210835	4.312014	4.159654	3.786315	4.939985	4.562004	4.020422	3.874024	3.824585	3.570512
YDR404C	RPB7	74.678772	78.012863	82.328072	132.327484	121.935959	136.441071	93.239479	107.830933	69.280579	79.230476	81.739151	66.355179	67.431679	70.061188	56.709267	54.154205	59.120266
YDR405W	MRP20	21.831825	25.497204	22.464249	37.503342	35.530369	42.973774	24.823997	29.230907	16.232239	20.079222	20.325735	18.258991	18.51417	15.370051	20.941195	15.238581	18.254936
YDR406W	PDR15	7.283852	7.043508	8.307941	11.094452	12.464135	14.569361	9.665685	10.539154	6.702622	6.943627	5.99134	7.534158	8.757401	8.354378	10.322661	7.849684	8.084204
YDR406W-A	YDR406W-A	0.90752	0.954694	0.77195	0.887427	1.233585	0.920646	1.187741	1.026438	0.254828	0.659461	0.852144	0.480732	0.973092	0.758789	1.334383	1.240342	0.633297
YDR407C	TRS120	10.462292	11.057286	10.776848	13.950263	19.465008	16.045813	14.236463	15.347908	9.076087	9.867589	9.796767	8.753845	8.795954	9.814739	9.506133	6.968088	8.592308
YDR408C	ADE8	123.73217	127.512527	136.187286	251.89473	237.790344	269.690094	181.482178	192.616577	134.452408	139.130142	164.232834	112.773102	103.320396	122.647675	94.652672	93.291145	100.771698
YDR409W	SIZ1	4.000192	5.994862	5.402606	6.461659	7.377427	7.830577	5.246693	5.751523	3.681307	3.270847	3.214309	4.173904	3.519838	3.839301	4.792396	3.079743	4.01224
YDR410C	STE14	47.842751	46.54351	47.025528	72.107063	79.063683	77.928368	58.00359	64.946289	39.013397	54.307926	55.11887	40.951046	42.656296	44.042065	37.252254	34.21627	36.010616
YDR411C	DFM1	60.758305	57.429386	64.894569	110.120636	112.628174	118.223442	75.169731	85.953941	57.745399	63.24749	61.601997	54.860859	57.929287	61.882271	60.470924	52.846626	59.663616
YDR412W	RRP17	22.430386	27.596945	25.039412	52.909576	44.918293	48.472012	35.349064	30.42551	18.049234	30.162956	36.500542	25.06152	17.516768	16.952124	22.412956	14.985204	20.858971
YDR413C	YDR413C	6.297664	5.236357	5.664157	12.641465	14.651643	14.141117	11.008014	9.127611	4.716357	6.790031	8.703757	5.619946	4.644814	4.8994	3.875507	4.39606	4.864514
YDR414C	ERD1	17.60113	19.014111	17.729328	31.700836	36.630424	38.73867	26.044029	30.682476	16.532629	21.850145	19.64378	16.029516	14.522226	16.161306	14.69412	11.500281	13.283795
YDR415C	YDR415C	27.496054	29.874489	30.043039	44.490055	46.393517	47.21323	32.294296	35.304031	20.841816	30.167929	27.012678	21.471546	22.679575	22.693514	21.327591	18.527519	20.922392
YDR416W	SYF1	7.656667	8.966843	7.555316	12.607225	11.824184	12.257508	9.883414	10.885069	6.466636	7.700454	7.262259	6.412552	5.838805	6.503648	6.79853	5.597588	6.832539
YDR417C	YDR417C	865.831848	860.159424	906.155823	1123.295654	1163.981934	1155.409302	1132.668579	1126.555908	930.012573	1057.987915	1137.171631	762.892151	666.703857	782.827759	647.211182	671.375793	748.194885
YDR418W	RPL12B	827.634644	881.640625	828.061768	1077.598755	1091.403198	1132.034668	1054.670532	1025.018066	831.207947	868.917847	1039.999512	762.338135	671.290894	768.313538	620.876648	591.620056	652.345337
YDR419W	RAD30	12.342493	12.676968	12.835085	18.872997	18.135269	18.298056	12.965095	16.099939	10.993649	11.755702	12.651753	10.512413	9.889035	10.545132	10.284678	7.901392	9.408432
YDR420W	HKR1	5.889009	6.713282	6.072313	7.73729	6.839819	8.705841	6.648151	6.672517	4.554285	3.433893	3.110869	5.753598	5.497248	5.350635	6.469882	4.593871	4.996102
YDR421W	ARO80	7.360262	7.036716	7.235794	14.769651	17.582924	14.933635	9.251237	10.461285	6.240859	6.849145	7.333897	6.461469	6.296577	6.26658	8.658973	6.289332	7.345489
YDR422C	SIP1	11.676189	13.375512	13.355114	20.028843	20.410862	20.50005	14.630341	16.641241	10.479543	10.639089	12.077008	11.29411	10.815801	10.960246	12.197811	8.350875	11.662239
YDR423C	CAD1	9.971075	9.736619	10.709548	20.047264	23.756721	24.305498	15.178527	15.730284	9.08964	8.795072	10.868943	8.610438	8.752624	8.869022	11.875018	7.871098	9.553144
YDR424C	DYN2	81.94487	75.608459	80.987083	173.430023	160.849777	160.830124	93.644928	111.663902	72.634476	82.103394	97.76474	62.742935	71.354279	61.277908	58.364086	51.620537	53.598656
YDR425W	SNX41	8.159633	9.030915	8.469434	20.825249	20.75428	19.10235	10.157984	11.503815	6.157404	6.530545	7.864837	6.402077	6.521532	5.820854	8.274014	4.86096	6.791366
YDR426C	YDR426C	0.573204	0.35323	0.384577	1.347551	1.460099	1.403347	0.809035	0.94334	0.898151	0.64391	0.474811	0.423414	0.317202	0.280074	0.36609	0.376508	0.224541
YDR427W	RPN9	54.317284	57.704563	53.630634	111.796059	106.120811	115.155579	79.670532	81.634155	46.931961	65.301086	63.597633	46.830509	44.606586	44.130592	47.639622	42.182045	42.305313
YDR428C	BNA7	13.579064	15.760525	15.591451	45.372585	36.163002	38.563454	25.546	22.436768	16.857281	17.845179	18.210613	14.468853	12.829681	12.221976	12.104395	9.304348	12.545688
YDR429C	TIF35	102.750618	119.980392	102.735527	250.619965	244.414536	263.731628	174.420929	172.261276	92.142151	122.459099	148.355133	89.648369	73.433769	78.006447	82.26329	58.090969	81.675476
YDR430C	CYM1	9.664509	9.833034	10.584391	9.562132	11.010489	13.818717	11.268263	12.572439	8.050701	7.465938	6.756588	8.135569	8.829167	9.56896	10.154381	7.283551	7.448906
YDR431W	YDR431W	1.179235	1.278382	1.650871	1.055796	2.056584	1.990247	1.948162	1.380982	1.055146	1.173328	1.137395	1.044855	1.007132	0.922825	1.390263	1.021478	0.85733
YDR432W	NPL3	57.908035	76.318321	65.308731	108.1903	103.008224	118.466133	71.192947	80.044708	54.627563	37.880951	39.040543	54.99675	46.178326	41.235279	68.95166	37.090904	57.192207
YDR433W	YDR433W	4.07333	4.103091	3.317646	6.964877	6.03981	6.781682	4.761325	4.593137	3.427131	2.630498	2.619356	2.523885	2.756209	1.857716	3.326372	2.412804	3.62374
YDR434W	GPI17	45.194408	46.165874	48.96677	64.489769	79.646805	59.641808	49.967522	54.340809	37.591125	49.567459	52.361599	39.09967	40.766273	41.927544	43.193192	39.892952	43.720531
YDR435C	PPM1	19.969194	20.234085	22.287092	63.392582	52.521645	50.351746	26.840155	33.968922	19.944624	25.832291	21.37549	17.049009	19.315536	19.460752	17.237566	16.025118	15.459009
YDR436W	PPZ2	12.125981	11.194125	14.098682	20.816902	17.721161	21.804098	14.884355	18.253092	10.864406	11.146551	10.321259	11.404756	13.23148	11.046408	14.401172	11.537748	11.173338
YDR437W	GPI19	10.48012	10.375443	11.24209	27.558016	25.693686	26.252138	16.320963	19.028458	10.820309	11.724675	11.675951	10.396036	10.014149	11.383003	10.11391	7.934544	9.6064
YDR438W	THI74	12.44549	13.069581	15.144825	28.376022	24.285074	25.498796	20.835627	21.99959	12.759274	13.26112	13.865396	11.483318	12.41968	12.991663	11.928627	10.321161	10.045975
YDR439W	LRS4	7.859455	9.422173	7.713515	17.227383	15.699772	18.811239	10.895594	10.182298	8.041026	7.933393	8.762644	6.703098	6.879921	6.628738	7.685098	6.296445	6.175877
YDR440W	DOT1	9.232244	9.533999	9.289321	14.675019	17.271564	16.172956	13.079238	12.741868	6.935221	8.288202	10.512133	7.476592	6.173686	6.062323	7.82449	5.053601	7.02336
YDR441C	APT2	48.443726	51.137814	49.491787	83.012283	84.106506	88.37397	57.189911	57.773228	39.340782	40.755966	41.303242	42.444351	38.772026	38.50293	35.200462	36.311375	36.98177
YDR442W	YDR442W	1.050678	1.125852	1.346925	1.378522	2.043881	2.441756	1.17931	1.520892	1.010127	0.734366	1.201745	1.237559	1.063511	1.148239	0.773336	1.016022	1.194596
YDR443C	SSN2	4.433433	5.055356	4.919762	6.069568	6.607913	7.173011	5.317031	6.390017	4.202766	3.749696	4.126723	3.77138	4.23545	3.770355	4.714498	3.787781	3.725512
YDR444W	YDR444W	10.176613	10.596098	10.677815	17.490831	17.636019	17.273436	13.484435	13.818866	9.284754	10.374446	10.847126	9.181214	8.34191	9.148694	7.920869	6.597589	7.627317
YDR445C	YDR445C	0.260581	0.297323	0.358617	0.193101	0.323889	0.208751	0.17484	0.177625	0.341372	0.08109	0.222608	0.335197	0.126747	0.131727	0.179715	0.054455	0.107713
YDR446W	ECM11	0.322646	0.131117	0.149649	0.617775	0.412543	0.254842	0.24382	0.348926	0.143615	0.408365	0.6455	0.093306	0.048746	0.23385	0.251874	0.300878	0.161483
YDR447C	RPS17B	741.584351	731.281311	768.112366	1100.268433	1203.851074	1203.787354	1053.016724	1058.206421	741.326233	963.879944	1121.741577	651.274353	530.688416	648.01532	553.681335	488.416107	603.723999
YDR448W	ADA2	12.535486	13.265646	12.190714	17.618738	18.475143	19.525419	16.493092	16.099672	9.067768	12.282143	13.983534	10.527324	10.355028	10.022627	11.258058	7.221115	9.899163
YDR449C	UTP6	15.398285	20.918177	16.142061	22.808792	26.935066	24.425278	21.656006	20.566814	13.17596	16.236898	20.829468	15.161212	10.950953	11.240063	14.271767	11.847168	13.790441
YDR450W	RPS18A	1314.880737	1282.106934	1382.426392	1841.853271	1932.72168	2033.959106	1907.413818	1794.376953	1444.501587	1587.994019	1787.616455	1193.197266	1042.895752	1234.948364	1046.122314	930.553406	1136.030396
YDR451C	YHP1	37.347633	33.310692	36.712929	37.742107	82.729309	51.37418	44.075043	51.05275	31.463121	32.23922	35.204666	24.92098	25.548534	28.383049	24.399078	16.062487	27.665558
YDR452W	PPN1	82.235588	80.095245	82.692368	110.171761	149.361679	109.627083	97.125137	99.986115	68.303291	96.418358	96.154762	66.625198	73.979805	69.514595	88.689049	70.719803	71.634758
YDR453C	TSA2	13.805478	12.186058	12.057323	19.779766	21.537392	16.49387	13.186653	12.063259	10.705702	12.623142	10.860948	11.301459	10.238409	10.401428	16.557138	15.817141	12.735192
YDR454C	GUK1	274.965546	278.811035	305.422394	468.178955	503.701538	480.296448	362.526031	397.038879	264.966309	333.764404	335.391846	232.059982	214.516068	248.64357	199.871735	173.43161	215.279175
YDR455C	YDR455C	6.20735	7.307487	6.836644	10.834619	12.695244	8.019053	8.261216	8.094215	5.906538	7.817575	7.008724	6.675274	5.71153	6.20326	7.199334	6.457255	7.905012
YDR456W	NHX1	42.018059	45.74139	45.893349	72.134171	87.883102	82.257668	57.650097	63.330681	37.871689	55.376762	50.753231	41.098347	41.700848	42.212578	44.390297	39.267822	45.553646
YDR457W	TOM1	8.244198	8.727999	7.8486	10.811424	10.33746	13.923988	9.449535	10.243434	6.334057	5.993361	5.579818	6.814183	6.490112	6.772899	6.816482	5.822098	5.840532
YDR458C	HEH2	13.71933	16.235703	14.643909	23.645901	26.32856	22.196688	18.104839	18.001032	11.386109	15.646802	17.690031	12.064634	11.268842	11.106702	18.294231	9.818007	11.050605
YDR459C	PFA5	21.41744	23.600731	20.763569	36.256157	41.593731	37.59948	28.81658	30.086245	22.829939	25.428099	22.540253	26.324657	23.489643	23.529392	22.283812	18.429296	23.478508
YDR460W	TFB3	11.44455	12.449542	11.007262	22.834278	23.020042	25.686245	14.812704	16.975056	8.651557	11.465333	15.153275	9.63288	9.214469	9.261623	11.108028	7.901627	10.321032
YDR461C-A	YDR461C-A	40.874897	46.212654	39.652092	70.209396	74.90921	57.311481	49.547733	47.439556	37.926788	37.447773	49.430466	38.454765	42.068996	43.392841	45.865913	38.146301	37.984024
YDR461W	MFA1	10.110127	10.643558	18.331364	6.161209	3.229093	9.170161	4.007863	5.071609	8.841983	6.915609	9.044164	9.461211	12.966598	14.411484	8.206896	9.134779	8.190329
YDR462W	MRPL28	39.585003	40.833157	41.787201	62.086765	59.45121	70.29393	50.406033	56.780216	27.509577	37.290916	39.166431	29.12982	27.789177	33.813953	26.518282	19.222889	26.113024
YDR463W	STP1	30.892628	35.537884	36.240978	55.81282	57.445591	53.841572	40.80912	43.367416	27.364964	34.521873	35.830971	29.589239	26.644333	25.784126	33.306152	23.639006	27.38928
YDR464C-A	YDR464C-A	0.000874	0.001984	7.20E-05	0	0.000829	0.012387	0.005442	0	0	0	0.011655	0.009307	0	0	0.00701	0.032594	0.000181
YDR464W	SPP41	4.691095	4.801665	5.171333	8.796814	10.156667	9.407992	6.202478	5.23239	3.608004	3.540981	3.962226	4.126965	3.130451	2.923275	4.463642	3.075042	3.804049
YDR465C	RMT2	35.473507	41.006214	34.390484	47.659561	44.723839	45.150379	36.04705	37.444832	30.531105	26.899481	35.743896	35.801548	26.571283	25.837894	23.814096	26.152876	26.264637
YDR466W	PKH3	12.374951	13.3874	11.853538	16.431196	18.241348	16.369963	14.987893	15.615961	9.203746	10.439191	10.128471	10.063138	10.351281	9.535882	12.501111	8.59533	9.451847
YDR467C	YDR467C	4.203662	4.547861	4.22617	6.339058	8.601589	8.647455	5.905785	6.073993	3.156909	5.402325	3.78057	2.820782	3.849147	4.707928	4.660192	4.101596	3.867104
YDR468C	TLG1	27.698572	30.242697	28.947573	74.726295	77.857597	69.003387	44.391129	45.308323	23.66507	32.611538	39.951714	24.683271	22.125479	22.519222	24.427975	16.679619	23.107178
YDR469W	SDC1	32.881203	37.918655	34.00959	78.474129	84.91404	64.474541	45.742294	41.554558	29.464079	37.415501	44.931561	29.065493	24.603956	26.069628	29.232294	20.412203	25.174555
YDR470C	UGO1	13.256664	14.823255	14.968266	23.31724	23.612375	25.82967	19.713589	22.184103	11.964869	14.043301	11.768394	11.852563	11.532127	10.994579	12.849732	7.809684	11.166165
YDR471W	RPL27B	837.049255	848.575134	863.002197	1076.293823	1013.772644	1083.849854	1018.984619	1036.888916	849.664734	860.914124	1027.98645	763.918762	640.731445	709.523376	610.720154	557.17749	646.457947
YDR472W	TRS31	31.945179	35.784893	31.942982	50.563316	43.607738	47.313011	36.659805	39.253666	25.477299	26.785316	30.053247	21.29965	25.501926	23.150818	18.317389	19.386648	23.072933
YDR473C	PRP3	6.95224	7.773528	5.439818	18.405672	18.535402	16.432119	9.716763	10.627114	5.096845	6.85647	9.009376	5.676441	4.928515	4.360054	7.478463	4.955868	4.92478
YDR475C	JIP4	10.564388	11.107147	10.504219	24.647402	17.31041	17.306818	12.278495	13.278399	7.876451	8.067945	7.529817	7.754554	8.844348	7.873096	9.930669	6.749205	8.39115
YDR476C	YDR476C	39.204597	42.269577	44.704628	136.430893	137.980164	146.4384	60.490139	68.277824	46.330067	36.564053	31.526428	48.309681	46.692394	43.550903	40.692131	39.989536	52.087124
YDR477W	SNF1	16.94598	19.432152	19.385399	30.550095	28.756979	32.38789	19.187481	23.362902	13.923863	15.001242	15.293937	14.743259	13.127354	12.831303	17.17457	10.86577	13.135792
YDR478W	SNM1	7.405825	11.241639	7.926518	20.808128	17.128159	18.1653	11.057551	11.6775	7.436651	10.021448	9.726018	8.110187	6.612042	6.137752	6.990133	6.303609	7.074107
YDR479C	PEX29	13.7554	15.234241	16.159641	26.176977	24.160948	24.311567	17.763731	19.403925	13.642476	16.125748	14.259377	12.389881	12.780377	15.03037	17.194021	11.482635	15.266669
YDR480W	DIG2	12.818874	13.719783	12.782396	23.10153	29.275406	25.533216	15.116317	17.460958	8.98785	11.317368	13.417266	10.717001	9.815476	9.894538	11.128813	7.341086	11.341719
YDR481C	PHO8	56.324631	62.344418	57.815327	129.674698	132.141937	120.512222	61.221413	73.303261	47.041191	47.977566	48.756813	50.481503	49.067577	45.56974	53.040577	41.498753	51.175663
YDR482C	CWC21	33.849728	34.518269	34.653778	67.000603	56.555725	54.055199	38.630486	42.497673	30.765263	28.761572	37.275719	36.078056	30.701633	31.951773	23.596251	22.297043	25.200632
YDR483W	KRE2	168.638977	173.58168	174.446365	260.512146	259.509308	235.242355	191.432953	208.202454	147.777069	185.61203	193.725952	158.336273	156.400955	164.644714	171.836151	156.935516	155.805862
YDR484W	VPS52	8.937388	10.271598	9.723629	15.542541	15.911697	16.251516	12.60348	13.086291	7.662032	8.827598	9.169589	7.206042	6.24565	6.11009	8.549429	5.049873	6.004972
YDR485C	VPS72	7.859564	10.456777	9.317941	14.673019	16.94128	14.392067	11.840512	11.384335	5.964409	7.288048	8.335444	6.425773	6.298002	5.381751	8.933722	4.996122	6.48792
YDR486C	VPS60	35.291656	38.636784	39.913788	85.010529	87.700066	75.660477	48.244228	56.828724	32.54052	43.866951	47.511913	32.919502	30.307438	31.121876	40.432377	32.170624	33.512512
YDR487C	RIB3	227.722061	248.330338	221.510941	564.967957	535.773438	447.049194	243.382477	281.518677	200.902344	206.588104	232.229584	185.234772	158.064056	184.072327	141.457108	140.350861	148.280487
YDR488C	PAC11	4.796935	4.853938	5.570899	9.641772	10.983936	12.174515	7.309212	8.51996	4.531165	3.647933	4.030092	4.998027	5.198709	5.277406	4.533651	4.550847	6.165933
YDR489W	SLD5	15.339261	20.816816	17.471989	32.672527	30.996454	29.305485	22.454937	24.837612	15.550379	14.086717	17.69389	17.369335	13.74373	14.186216	13.522704	11.425033	12.499608
YDR490C	PKH1	13.454906	13.724079	16.069704	22.265606	25.764763	25.978708	18.290277	21.551765	13.467789	12.254845	10.279691	11.650671	13.8237	12.274726	14.608274	9.787153	11.578425
YDR491C	YDR491C	20.479446	22.850428	23.554464	64.014977	53.392982	57.034611	33.136105	31.993559	19.546515	24.250101	29.922026	21.093031	17.214188	17.402481	16.69417	18.577539	20.201494
YDR492W	IZH1	64.16378	74.187012	65.597847	193.534149	153.402679	171.928452	88.04895	90.286903	52.45686	64.544624	77.874626	59.054512	49.749756	51.298599	44.381828	56.895824	56.079502
YDR493W	MZM1	27.171387	29.869709	27.986671	58.282158	48.617767	62.265301	38.083359	41.999897	27.427637	28.636471	30.603285	16.831198	21.698547	20.100319	20.748104	13.995118	13.271874
YDR494W	RSM28	20.766695	23.762928	21.293118	40.642139	36.657764	43.926926	31.143452	30.30168	15.935736	24.729212	27.983711	16.602839	16.303244	16.652924	18.331543	12.663469	14.734234
YDR495C	VPS3	4.117685	4.930984	4.764638	8.229304	9.886349	7.611398	7.91375	7.351542	3.123126	4.896773	5.357642	3.441678	3.352048	3.468517	4.04649	2.750551	3.193662
YDR496C	PUF6	25.117596	34.306274	25.422899	48.945347	44.536739	41.764225	37.669411	31.613216	19.403362	25.405434	38.277519	26.805111	17.57065	16.953077	20.76535	19.484354	20.372501
YDR497C	ITR1	179.164886	166.740372	182.43132	324.842285	404.590271	320.725189	254.129852	290.599274	167.935013	170.419342	197.993317	138.443542	130.06636	152.374969	130.76033	98.288055	148.382141
YDR498C	SEC20	17.924944	17.955828	18.706345	32.855812	36.811073	33.413696	27.372154	29.603216	15.66647	14.390182	16.451517	15.294131	15.076757	12.965141	15.372785	10.79934	14.722396
YDR499W	LCD1	5.817677	6.483672	7.13894	9.185074	13.004899	11.806776	8.296947	9.554654	4.679959	6.056849	7.772065	5.344352	4.599428	5.344629	5.718633	3.518883	5.384111
YDR500C	RPL37B	1922.433716	1821.329102	1846.68335	3038.182617	2883.270508	3035.002686	2405.574707	2492.141602	2091.240723	2060.888428	2286.839111	1824.402466	1808.453857	1885.175049	1443.901123	1498.082275	1531.717285
YDR501W	PLM2	5.594044	5.713697	7.236265	10.704255	11.865671	11.009459	7.006335	9.645745	5.334913	5.872885	6.242515	5.287904	5.251086	6.046115	6.044684	3.145526	5.202332
YDR502C	SAM2	75.182777	83.517761	76.671181	208.301147	261.993744	218.881485	117.19854	137.497391	82.558983	93.024368	87.56337	68.611908	57.137009	62.836163	73.669037	58.902718	77.064972
YDR503C	LPP1	31.295135	27.729343	33.853447	54.451626	54.998199	52.668839	41.314438	45.170429	24.751688	35.869823	35.641975	23.838337	24.238596	26.561285	22.854063	19.634428	23.144947
YDR504C	SPG3	12.952168	11.132927	11.955029	16.163265	19.005371	18.284828	15.295749	14.985112	8.196684	11.694308	10.522437	7.892449	9.435535	10.238747	13.114576	7.097479	8.927942
YDR505C	PSP1	23.828716	21.824558	24.131012	28.932373	34.07341	29.215687	25.168259	27.743355	18.01696	20.869429	19.388893	15.753933	18.192505	17.714842	21.06184	15.216501	17.826584
YDR506C	GMC1	7.370818	10.105805	9.667171	15.530605	14.047916	13.820901	10.966587	11.807363	6.488207	8.795815	8.454779	8.667034	8.621299	8.470194	9.182263	8.083574	7.277461
YDR507C	GIN4	8.355596	8.61653	9.742438	14.090642	23.203606	17.405386	13.204811	13.193232	7.412352	8.59537	10.190084	6.98418	5.922194	6.027631	6.977057	4.37241	7.356562
YDR508C	GNP1	148.393112	164.746964	164.87738	389.673767	435.842407	451.977753	218.491562	277.134827	124.283493	138.927933	129.491806	110.511551	99.817101	95.967125	94.198662	52.669067	89.409363
YDR509W	YDR509W	15.170583	19.513338	16.780113	38.158703	47.184536	37.024025	23.296267	25.594368	12.860342	14.922359	14.172409	10.937981	11.67522	9.332332	11.066444	6.982641	10.868945
YDR510C-A	YDR510C-A	52.321095	57.505135	64.041061	96.918159	109.446266	108.325661	92.48951	83.489883	54.786938	87.727402	83.405884	42.572998	42.679516	42.170879	62.902302	44.737934	44.838612
YDR510W	SMT3	262.063782	256.160156	301.242706	413.954651	492.361389	474.453613	332.876984	381.288544	227.727249	305.079895	320.846313	192.311676	207.090149	209.79628	242.834198	189.5466	203.810593
YDR511W	SDH7	41.314701	43.578545	41.396198	75.030815	71.720886	80.322083	52.36388	52.27837	41.27626	48.729546	51.088715	34.135468	31.990429	31.38615	34.095413	26.346148	30.979139
YDR512C	EMI1	71.936401	65.553787	82.403847	103.549622	100.794937	92.563927	70.973495	86.325813	65.061935	78.364693	73.590912	61.741554	69.845901	66.986168	70.984451	62.804497	55.141529
YDR513W	GRX2	220.102295	206.093475	237.571716	339.914307	357.819611	302.252075	239.524048	255.083176	208.297821	302.16861	251.479553	173.983566	222.281769	228.233765	256.448761	232.431961	193.826004
YDR514C	YDR514C	9.525942	10.172334	9.153948	15.259334	16.712997	16.188019	11.905611	11.963384	7.736083	8.626758	9.594765	9.034261	6.803156	6.850504	6.689232	5.689209	6.553411
YDR515W	SLF1	6.850994	8.07077	7.672061	13.69997	14.679061	15.330936	11.500311	10.466308	5.911812	7.632318	9.788194	6.266024	4.565146	5.29618	6.726234	4.239257	5.804681
YDR516C	EMI2	41.402557	40.014854	40.468117	94.525146	74.989868	65.979767	46.046349	58.307163	43.964817	41.040054	33.614853	32.704353	38.005375	35.870426	39.569862	31.933889	31.186188
YDR517W	GRH1	34.754837	37.172741	40.373013	98.639343	84.684837	100.928192	53.434494	67.375969	36.77599	31.599243	28.947405	31.757072	33.455063	33.191406	30.021498	27.210009	32.593544
YDR518W	EUG1	20.822485	19.970013	20.628937	35.671249	39.093651	35.851898	23.756117	25.272612	18.480791	22.189859	21.836004	17.776144	19.354921	19.868582	20.63463	17.468836	19.689117
YDR519W	FPR2	114.341484	112.311806	133.772263	263.529449	278.838806	266.48465	150.745514	176.313553	105.191666	148.729874	137.337418	90.866257	90.181335	95.643509	95.671722	85.557999	82.738541
YDR520C	URC2	7.59361	8.353526	8.057985	12.362004	12.898851	12.417093	10.457994	10.79268	6.856816	7.708722	7.876656	6.469841	7.260841	6.85931	8.15605	6.14248	6.362594
YDR521W	YDR521W	2.811278	2.772489	2.340931	2.253976	3.904559	2.44457	3.090546	2.925525	2.110147	1.902653	2.113591	1.637988	1.73092	1.841783	2.071467	1.885945	2.464527
YDR522C	SPS2	1.533804	2.325441	2.583411	10.686868	12.519347	11.452201	6.255655	5.653567	2.192967	3.320773	2.685811	1.907489	1.840254	1.826847	1.535107	0.99064	1.849888
YDR523C	SPS1	1.376331	1.568332	0.779925	3.432134	2.536326	3.808132	1.52687	1.722444	1.191319	1.285614	1.3516	0.94951	0.987574	0.957233	1.038414	0.578829	0.749733
YDR524C	AGE1	27.086199	30.200119	26.896544	44.82082	41.486694	42.330349	33.428635	38.899055	23.511486	26.857574	26.481802	24.673479	21.114357	20.930696	18.981783	18.236092	19.03418
YDR524C-A	YDR524C-A	1.722513	3.28359	2.116877	3.034141	1.976088	4.358451	2.567873	4.038507	1.377076	2.987356	2.564269	1.504126	2.05168	2.879867	2.427222	2.279873	1.439945
YDR524C-B	YDR524C-B	4588.085449	4883.191895	4630.488281	8398.018555	8516.785156	7920.974609	5509.331055	5478.587402	4928.818848	4394.876953	4799.874023	4477.817871	3794.045654	4314.122559	3413.376221	3383.537842	4210.116211
YDR524W-C	YDR524W-C	1635.240479	1811.630981	1772.335571	2399.319092	2910.249512	2478.758301	2043.041504	2154.961182	1260.939575	1775.183228	1637.494751	1197.260986	1237.216797	1423.610962	1291.858154	1114.108398	1155.283813
YDR525W	API2	0.360507	0.20265	0.535981	0.582639	0.919489	0.782169	0.745568	0.21674	0.590371	0.487516	0.607781	0.884541	0.410137	0.259407	0.436235	0.454731	0.402708
YDR525W-A	SNA2	43.061871	43.475555	51.185417	103.533646	91.584686	76.551308	43.654228	52.489708	44.180359	61.538475	53.212753	42.039543	41.255238	47.078434	48.079811	44.014309	41.93539
YDR526C	YDR526C	2.069699	3.613726	3.08167	4.689301	5.379618	5.10465	4.023327	2.99197	1.643919	2.426171	2.898148	1.761246	1.882591	0.869285	1.991993	1.618969	1.693561
YDR527W	RBA50	21.980778	24.750145	20.999928	37.265217	34.943787	37.38353	26.266205	24.098042	13.816866	16.142242	23.443571	18.299187	12.473275	13.241709	15.989257	13.984529	14.119771
YDR528W	HLR1	10.793571	7.855986	11.499583	6.094679	19.246548	12.454795	16.056257	18.365551	9.042985	9.821226	10.643799	6.714791	8.484323	8.518603	8.956441	4.127833	8.947651
YDR529C	QCR7	556.62439	539.859314	544.571899	774.531921	790.940247	635.769043	547.235168	607.104126	465.08075	572.275391	576.83728	423.105408	435.957764	433.0495	451.662567	390.575012	396.152893
YDR530C	APA2	30.308784	33.21434	32.932812	75.362373	75.840096	58.059872	35.494419	37.511982	25.772228	30.806524	24.486677	27.19652	27.32765	27.41988	24.874813	19.217583	22.699276
YDR531W	CAB1	54.425758	57.10397	51.839455	125.144806	134.976318	109.487602	63.447987	73.733421	43.816872	51.87632	54.644741	40.6297	40.984123	40.19009	38.57589	30.456577	35.384285
YDR532C	KRE28	5.80707	7.946876	6.689709	13.299089	15.403592	13.454094	8.776992	8.552247	4.210869	8.076669	9.203002	4.938584	4.940041	4.986701	6.485561	3.346797	5.328794
YDR533C	HSP31	155.08905	135.430862	136.104401	144.282578	185.20929	82.788895	97.038689	105.634338	100.759346	132.730042	101.496964	106.131248	118.850197	111.522507	148.529724	136.649078	81.833069
YDR534C	FIT1	2.102669	1.923741	2.075268	4.157276	4.492579	5.976901	2.84704	3.754996	2.481848	1.389945	1.413164	2.201716	2.257776	2.594357	2.644584	1.410728	2.40919
YDR535C	YDR535C	1.251699	1.151211	0.967412	2.457495	2.350543	2.966612	1.409762	1.314934	1.189442	0.951801	1.007332	1.124401	1.179146	1.26425	1.799334	0.833144	0.851464
YDR536W	STL1	2.56065	3.447786	2.629168	6.368806	5.8377	6.393787	4.213551	4.481731	2.651155	3.858301	2.365232	2.482468	2.393261	3.228646	2.420915	2.154576	2.447875
YDR537C	YDR537C	9.147493	9.984215	9.234571	18.603739	21.542004	18.817781	8.611342	12.413123	7.239887	7.923488	7.517373	6.50612	8.119285	6.725295	7.3373	5.554762	4.367952
YDR538W	PAD1	11.49567	11.548577	11.671555	23.601215	25.020737	20.100136	12.32387	13.1092	11.478123	10.554867	10.20342	9.440022	10.224132	11.45239	9.692991	8.989991	10.942532
YDR539W	FDC1	14.451172	14.181702	13.959917	31.911331	28.773624	33.801052	15.101847	18.608318	11.279788	12.418055	11.893569	12.033466	11.121833	12.193913	12.801287	8.483129	8.126867
YDR540C	IRC4	5.298071	6.479409	5.988299	20.108055	20.360447	16.418673	9.0879	9.62994	4.044637	6.794145	6.492914	3.724616	4.57148	5.561877	4.329981	2.68161	4.243333
YDR541C	YDR541C	21.017216	21.232388	21.872869	43.735039	46.179405	44.473415	30.222363	33.116543	19.564043	23.758448	22.629627	21.298836	21.806744	21.980623	18.958557	19.820976	18.450281
YDR542W	PAU10	0.930281	0.556974	0.344645	1.946345	2.168248	2.608794	1.063241	1.996358	0.741101	1.388932	1.179906	0.639673	0.936706	0.607116	0.953596	0.999865	1.034522
YDR543C	YDR543C	0	0	0	0	0	0	0	0	0	0	0	0	0	0	0	0	0
YDR544C	YDR544C	0.139578	0.050027	0.029508	0.154181	0.18876	0.402181	0.03466	0.078946	0.104284	0.042034	0.039674	0.042772	0.035214	0.053377	0.011388	0.022591	0.043902
YDR545C-A	YDR545C-A	0	0	0	0	0	0	0	0	0	0	0	0	0	0	0	0	0
YDR545W	YRF1-1	8.550699	9.283504	9.418929	13.573435	14.237075	16.19701	11.003701	12.5659	8.781234	6.010324	5.909408	8.68472	8.522844	8.447588	8.645712	6.713603	7.956386
YEL001C	IRC22	220.917236	211.508331	228.49791	353.529175	351.325928	395.852386	265.96814	326.631165	193.802643	213.089035	219.056427	179.214981	198.645691	204.043213	178.673416	158.931152	170.633301
YEL002C	WBP1	148.569794	151.393082	159.892136	223.634338	229.187027	225.41655	171.349197	191.74733	131.867096	165.309158	172.424133	130.646652	134.545258	144.621002	134.056808	121.183807	129.412384
YEL003W	GIM4	66.174713	64.001831	59.926144	176.249969	188.110687	174.208115	113.123512	109.76693	59.212067	91.361534	116.470207	52.084476	50.216801	52.735493	52.336273	38.302456	42.233433
YEL004W	YEA4	18.973217	19.999485	20.638252	22.82235	23.595232	19.521404	19.287144	24.253393	16.925621	21.329025	22.046122	15.806475	17.053312	16.827587	19.895802	14.5255	15.116576
YEL005C	VAB2	18.985491	17.169697	15.750887	21.194294	21.053169	21.769451	17.997402	19.084402	14.691505	17.936392	17.478758	13.605558	14.808418	14.100995	17.63817	13.20994	14.562568
YEL006W	YEA6	35.180027	37.324783	37.228466	68.474602	74.488594	68.428764	45.884228	53.924442	30.491573	38.761856	33.231689	31.215334	33.195477	31.863665	31.947311	25.210106	30.345356
YEL007W	MIT1	23.405407	24.402868	27.197479	30.957777	30.700579	39.756668	29.540638	32.106037	21.664488	20.455095	18.579895	17.156013	22.346045	22.92038	21.053635	15.448658	18.065416
YEL008C-A	YEL008C-A	0	0	0	0	0	0	0	0	0	0	0	0	0	0	0	0	0
YEL008W	YEL008W	3.199924	3.994501	4.026877	14.05739	9.54255	15.116531	9.88121	10.842889	3.980892	3.398922	3.311466	5.011422	3.031259	3.133232	3.355216	1.836037	2.716626
YEL009C	GCN4	842.955139	899.121399	863.971619	1512.131348	1605.862793	1524.589233	1064.087158	1085.894165	770.924622	815.883667	781.870178	714.203735	642.468445	740.397217	609.572998	591.911499	640.181641
YEL009C-A	YEL009C-A	0.465364	0.522747	0.447638	1.392385	1.657785	1.506638	0.907897	1.19004	0.229761	0.341239	0.233813	0.306615	0.251463	0.197515	1.085597	0.330254	0.356007
YEL010W	YEL010W	1.495188	1.3288	1.890228	2.835522	3.192799	2.96549	1.746325	3.105359	1.377363	0.965629	1.437204	1.260705	1.172451	1.976832	0.686688	1.206406	0.904432
YEL011W	GLC3	7.835582	6.797951	10.791189	22.614887	22.565411	25.392756	13.453893	17.176394	9.274231	9.755815	7.969637	6.134861	11.869945	13.228674	17.277975	7.596941	11.094872
YEL012W	UBC8	28.379011	24.943972	28.576	53.614471	65.932747	52.896244	37.127941	39.854343	22.10577	32.48362	35.69603	18.686047	21.583799	20.074991	29.399118	19.487612	26.583717
YEL013W	VAC8	34.189079	38.262081	40.432495	64.622177	62.958794	67.737267	44.58345	50.421001	33.69487	35.965946	31.989714	29.569881	32.17049	30.836416	31.124779	23.074835	28.750448
YEL014C	YEL014C	5.148336	5.514207	5.303672	7.783923	6.593903	10.027202	7.525916	6.812485	4.6324	4.262785	4.938522	4.190234	4.45359	4.135562	5.786134	3.271607	4.937567
YEL015W	EDC3	23.413736	28.366833	27.266769	49.26104	55.026913	48.421001	35.719086	40.718369	23.008987	23.863949	26.248045	22.127562	20.008457	19.678743	26.590464	16.191013	23.183771
YEL016C	NPP2	23.594849	22.600113	23.671436	29.069614	33.376541	29.495609	27.660461	29.475409	20.089428	25.790607	24.811535	21.695374	22.475605	23.091055	21.076593	17.491402	21.150352
YEL017C-A	PMP2	849.240906	846.369873	867.069885	1383.783936	1232.913086	1303.673218	1086.048096	1048.325928	725.585327	929.437134	944.330872	666.286865	661.88092	718.690063	743.170593	714.942993	772.436707
YEL017W	GTT3	29.039305	29.814619	31.512869	52.887012	47.903286	63.873112	35.543991	44.418503	26.401934	22.454296	21.248964	23.613073	22.272123	23.590542	24.515345	16.967659	20.846077
YEL018C-A	YEL018C-A	1.763182	2.271945	1.935923	4.80514	5.035707	3.281914	2.635396	2.750699	1.569754	2.277629	3.159284	3.605627	0.36207	1.230717	1.427231	1.866122	2.784683
YEL018W	EAF5	13.791432	12.883331	11.61614	28.608656	27.365097	29.442963	19.340178	18.998594	10.736594	14.605834	17.526423	9.872546	10.454708	9.016724	13.88541	8.990084	9.301495
YEL019C	MMS21	2.569186	3.122379	3.637358	5.361856	6.446058	5.268945	4.960676	3.930803	2.909765	3.120254	3.05619	2.708786	2.661994	2.751648	2.876609	2.898076	2.866101
YEL020C	YEL020C	8.586711	8.318419	8.420506	13.096997	13.969913	14.899763	10.892105	11.004712	8.058957	7.01367	7.139252	7.738054	7.260861	7.096907	8.242489	6.400775	6.636523
YEL020C-B	YEL020C-B	60.374779	55.481819	51.42992	111.066582	96.549217	131.577682	67.818039	77.384544	52.489975	62.431152	82.488594	47.222206	46.667793	44.855415	38.224991	34.555454	26.925611
YEL020W-A	TIM9	80.469994	88.83596	83.095406	186.46524	141.762787	202.611664	127.82663	126.310944	87.881607	104.047951	124.374008	83.500404	66.888977	69.890686	59.583294	51.399204	43.515896
YEL021W	URA3	3475.18042	3417.171387	3155.440186	13090.77051	11665.54004	16597.17383	6945.693848	6840.362793	4694.321289	3825.4021	4001.034668	5364.89209	6958.20752	5657.544922	7628.032227	6584.703125	6488.834473
YEL022W	GEA2	10.260712	10.620622	10.612186	13.300643	17.22509	17.452681	13.31955	14.029779	8.385796	9.631318	9.779773	8.175747	8.204618	8.90132	9.646532	7.003815	8.26639
YEL023C	YEL023C	6.322531	6.488225	6.160229	10.886339	12.751254	11.160579	9.580216	10.94191	6.076619	8.495937	6.239386	5.626198	6.664086	5.737718	5.691872	4.215595	5.272037
YEL024W	RIP1	386.286102	379.775879	401.4935	400.531555	380.861664	394.546722	372.403992	396.184143	329.171082	334.718933	322.461365	301.289246	290.990173	304.891113	287.980927	239.709869	273.067719
YEL025C	YEL025C	15.057339	15.23741	14.973753	24.859188	23.868383	25.175394	19.498308	21.180317	12.383267	14.860642	14.103951	11.432861	13.318007	13.809513	14.240856	10.424221	11.146031
YEL026W	SNU13	263.845703	293.419708	285.265991	320.859344	315.48761	319.417847	347.095978	317.096863	284.637665	285.221436	325.859955	238.637848	201.334396	261.195068	215.363708	241.373047	246.784393
YEL027W	VMA3	994.106079	1018.133423	999.041504	1593.167236	1637.56189	1459.742798	1097.169556	1237.330811	852.736816	909.878418	978.684937	826.976501	860.246643	889.161621	728.760498	742.181702	761.356018
YEL028W	YEL028W	6.809734	9.576263	7.437031	28.531881	20.808664	22.93708	10.355175	12.954173	8.714172	9.135268	9.125527	7.942559	7.710295	6.685594	6.671093	7.232165	7.079854
YEL029C	BUD16	32.713505	37.794121	34.429806	85.7071	86.250671	61.713783	41.312405	43.333904	28.503273	35.777508	37.815792	29.985584	27.907566	31.140913	24.313066	24.087601	27.138113
YEL030C-A	YEL030C-A	0.356229	0.687236	0.686274	1.402943	1.483515	0.872383	0.780403	1.076176	0.581631	0.446342	0.400117	0.480253	0.530823	0.70729	0.941131	0.315442	0.833811
YEL030W	ECM10	3.182738	5.020603	4.2981	7.661761	7.925185	8.19874	4.852957	5.503761	3.5361	4.577109	3.682354	3.752371	3.874096	4.153919	5.33018	3.700105	3.726949
YEL031W	SPF1	59.881004	62.75436	61.82658	111.562004	114.357849	134.646927	83.215141	86.643593	56.333195	54.60136	53.349316	55.75174	54.273029	58.064529	56.688709	47.510227	52.350151
YEL032C-A	YEL032C-A	5.20E-05	0	0	0	0	1.20E-05	0	0	0	0	0	0	0	0	0	0	0
YEL032W	MCM3	16.86525	19.127007	18.458988	23.533073	24.467037	28.111105	22.886265	25.35128	16.885708	13.482544	12.858186	16.181604	15.878456	15.612568	15.344285	11.988514	14.109284
YEL033W	MTC7	225.264786	227.170227	225.526093	321.945374	338.874908	381.509705	355.693359	334.270538	218.337204	276.950897	289.951233	182.756638	171.239532	204.736511	154.528107	144.211731	161.375763
YEL034C-A	YEL034C-A	3708.463867	3636.887939	3687.232666	5656.317383	5334.808594	5990.360352	4693.991699	5065.306152	4034.477051	3413.322754	3753.793945	3335.913574	3057.083008	3260.706543	2369.927734	2182.716553	2794.783203
YEL034W	HYP2	128.453125	109.543983	143.896072	232.484299	268.824585	342.704956	309.969238	284.332336	141.236252	192.779297	227.972183	77.63839	149.976456	330.585815	66.127182	88.035522	87.792313
YEL035C	UTR5	0.948836	1.075518	1.428067	5.031759	3.873479	5.148045	2.918188	2.854133	1.498616	1.265299	1.436693	1.063359	1.331565	1.595404	1.0618	0.501205	0.876888
YEL036C	ANP1	63.608727	63.198792	59.184196	75.79541	87.223686	81.595573	69.165848	77.270454	52.833656	51.333176	61.095028	51.640522	49.168064	48.689999	54.893864	42.968712	55.038033
YEL037C	RAD23	36.5494	44.222145	40.849167	77.553795	65.705826	91.87809	58.292656	61.274872	41.128895	28.704935	30.789757	35.543877	31.53043	28.186831	38.74585	25.969805	34.024704
YEL038W	UTR4	37.800518	41.34145	46.326462	84.620049	78.99588	89.029076	57.481865	67.329987	48.979191	42.18087	41.159416	42.245232	43.977642	44.401615	41.50922	35.118938	43.042336
YEL039C	CYC7	59.652809	62.955147	75.629822	76.598022	74.778313	78.41349	87.260384	139.660629	79.753532	96.222092	90.011444	57.311607	86.436974	79.708023	98.289459	64.370003	61.256695
YEL040W	UTR2	163.174103	199.868942	162.267365	445.285522	408.271606	464.364655	310.178558	354.602417	179.070984	158.777939	204.449524	143.192001	96.471649	113.334259	76.520653	54.821644	111.339371
YEL041W	YEF1	9.983547	8.133413	9.524592	15.333315	15.637187	14.436617	10.91713	11.706802	7.256024	8.905278	8.774244	6.850725	8.674871	7.732377	10.250543	6.952287	8.518389
YEL042W	GDA1	58.87999	62.120884	65.824028	78.149055	87.401253	99.694122	78.858627	85.31913	59.962627	49.798595	55.751835	57.14016	51.56588	55.686916	55.96946	42.154453	58.371124
YEL043W	YEL043W	14.510472	14.918378	15.179455	18.528446	18.957045	23.62397	17.753986	19.849886	13.538103	9.403437	10.530476	13.469681	13.875197	12.544047	15.975961	11.375261	13.841991
YEL044W	IES6	37.955467	45.292351	40.62495	113.642311	111.852982	115.340881	75.815521	73.252968	42.95134	51.752602	61.948849	42.97345	37.87196	42.118229	36.712986	33.510418	34.891705
YEL045C	YEL045C	17.401869	24.519682	21.206736	49.288891	35.080368	36.394596	20.974724	20.831038	19.393381	12.999188	13.605803	19.313719	15.431258	15.005206	16.551682	14.879627	14.911739
YEL046C	GLY1	178.973984	243.019684	204.852005	416.336639	319.879089	365.045288	203.207291	207.944427	168.875351	119.577789	129.380005	179.651581	129.37645	136.680801	134.272583	119.446358	124.64045
YEL047C	FRD1	70.541901	77.049538	84.256195	184.260269	180.776306	142.466766	80.565475	94.518684	65.017937	56.302536	57.151291	66.740578	66.291664	65.337486	67.139267	60.238285	70.755707
YEL048C	TCA17	23.518833	25.978104	27.39587	39.049465	47.895687	38.771099	38.566185	33.018913	24.731184	30.727476	35.323532	27.566225	20.903318	26.191895	20.298674	19.326113	21.226444
YEL049W	PAU2	6.306612	7.157341	5.167842	14.190405	7.539892	10.396917	8.042379	8.42752	6.905642	5.193666	5.789506	7.562155	6.067541	6.375453	6.977086	4.890262	7.717939
YEL050C	RML2	33.639446	36.28616	33.021652	49.092453	43.804188	48.712025	35.325306	38.758526	25.785646	26.793688	31.309574	25.964497	22.487595	24.104687	21.660009	18.104445	23.254345
YEL050W-A	YEL050W-A	7.375302	5.494674	5.998316	10.820682	11.12421	10.843534	8.595432	5.996149	4.800913	8.573637	8.299117	5.901235	3.368752	5.849436	4.716796	3.750436	3.857032
YEL051W	VMA8	150.764725	149.138657	153.325882	311.292114	341.532196	289.207214	212.15712	206.809799	130.507965	178.165848	197.354538	121.971733	121.722763	122.519417	136.70282	108.968391	118.659996
YEL052W	AFG1	38.010094	42.451359	42.339031	66.231102	54.072178	58.46582	40.084152	49.873184	33.349739	31.411772	31.491917	33.33345	34.566673	35.311264	33.64954	29.576548	31.611347
YEL053C	MAK10	14.11264	15.561775	15.3444	23.096201	19.284512	23.747383	18.043015	18.792549	11.826396	14.02077	12.849788	12.732326	12.281712	13.190652	12.407276	10.157987	11.297434
YEL053W-A	YEL053W-A	397.197815	390.56369	397.952545	525.112793	458.160645	508.021484	501.593018	466.384918	372.704254	428.676819	504.935547	349.454926	312.076904	302.468933	283.276855	271.378906	326.502411
YEL054C	RPL12A	815.812866	855.486389	780.620117	1049.380127	959.47522	1095.069458	1005.826416	1078.450195	741.97699	850.546875	963.118408	688.260681	592.361389	696.528748	525.644897	516.490479	581.257019
YEL055C	POL5	18.905249	22.207573	19.145918	27.806993	25.746119	26.642797	22.505186	23.522446	15.075615	17.286314	20.03513	17.31838	14.814557	15.781675	13.820099	12.793679	13.526448
YEL056W	HAT2	27.138832	29.637896	29.857754	51.608009	49.254429	51.333263	33.812771	37.863979	24.124651	23.345142	24.121756	24.257521	22.552382	24.180079	21.558735	16.275404	23.078228
YEL057C	YEL057C	4.304641	4.375981	5.320159	13.333124	14.145524	12.623135	6.414789	7.397279	3.435007	5.416759	4.389751	4.890836	4.556852	3.975868	5.178812	2.454205	4.452374
YEL058W	PCM1	65.15921	72.264519	66.511124	149.842529	150.129318	147.672684	94.615997	102.008003	62.174351	60.564724	62.406292	63.226692	53.917828	56.858532	47.447033	43.029831	52.202522
YEL059C-A	SOM1	36.486881	37.425301	36.072803	50.766888	59.919014	47.059467	44.728405	41.720917	30.187595	43.432781	33.719173	27.459686	33.45768	32.353058	35.355568	31.863598	28.089054
YEL059W	HHY1	5.377162	6.122857	4.933227	9.687126	15.471134	10.690521	8.000383	5.858701	5.379115	6.08575	6.060371	4.742063	5.202007	5.715259	5.90751	5.421124	5.988378
YEL060C	PRB1	36.041447	37.634518	41.839455	84.487923	102.898743	65.419044	34.574932	36.580154	28.655172	29.473726	22.440071	29.162024	33.123531	29.578054	55.272182	29.860474	31.827185
YEL061C	CIN8	4.335949	4.286732	5.253102	6.734705	10.146313	8.030009	6.715271	7.102975	3.435921	4.485329	4.697103	3.687658	3.201151	3.22687	3.931695	2.539643	2.992629
YEL062W	NPR2	11.15779	12.196285	11.902474	16.44611	17.855555	17.674816	13.22254	15.532975	8.868388	10.997375	11.517268	9.059605	10.574441	10.751165	11.698331	8.810762	9.867505
YEL063C	CAN1	79.726234	88.45858	87.939468	157.808212	208.516785	145.924881	91.057999	110.243835	65.349846	64.81337	60.721706	67.508171	66.094788	62.500687	70.104851	52.589836	60.911594
YEL064C	AVT2	10.287968	9.809372	12.085897	13.052155	23.623114	15.238336	14.498463	17.471916	9.323231	13.786008	14.140918	8.464268	11.366164	12.210501	10.579745	7.761611	12.449005
YEL065W	SIT1	9.566682	12.406994	16.922478	89.021019	284.620789	94.307693	51.540733	23.772446	12.253747	35.038292	22.17012	10.700168	11.592588	8.730004	11.880547	10.386983	18.556099
YEL066W	HPA3	41.924465	42.966076	51.580879	88.797287	98.554924	86.26284	54.014217	59.169643	49.633858	53.056347	57.700409	41.481491	38.331055	41.883461	34.317219	33.338081	36.342422
YEL067C	YEL067C	10.228171	12.66438	11.763755	20.509922	24.352903	21.82534	17.059467	16.697895	13.269504	11.603944	10.341227	13.070375	12.433364	10.879968	9.090386	10.486712	10.947272
YEL068C	YEL068C	33.795223	35.190063	40.325504	60.166241	63.647549	70.211388	48.382187	50.177879	39.156193	45.361309	40.572334	38.647511	35.10976	33.829849	36.062138	27.880039	33.009621
YEL069C	HXT13	0.460091	0.527553	0.779504	0.97223	1.382061	1.390027	0.829232	0.996255	0.61947	0.709776	0.495096	0.603586	0.548306	0.630109	0.750693	0.361696	0.464909
YEL070W	DSF1	1.401803	1.435088	1.080462	2.319904	1.884221	2.0123	0.93231	1.153835	0.983525	0.856586	0.803039	1.299019	1.175636	1.189648	1.773808	1.207038	1.455253
YEL071W	DLD3	464.763916	500.501953	460.257202	1669.747803	1913.153198	1513.572388	427.951294	664.503967	237.08429	411.257996	231.328247	233.238022	222.397049	190.374084	189.193161	104.818298	243.31958
YEL072W	RMD6	8.769827	9.14505	8.759716	16.801376	21.157257	17.645979	13.933887	12.926545	8.661386	10.296971	10.728887	8.647101	8.088872	9.887238	10.162524	6.997261	8.0164
YEL073C	YEL073C	31.646866	23.608376	30.734343	100.803917	126.442558	58.49041	55.344288	61.955288	28.823658	46.438862	34.097309	19.706671	25.563307	28.230762	23.988239	13.967784	17.400217
YEL074W	YEL074W	1.652795	1.551988	1.297093	3.79668	3.6977	6.380926	2.382191	1.956785	1.330857	1.110746	1.913841	0.75358	1.557184	1.004299	0.825207	0.335165	1.104375
YEL075C	YEL075C	3.121284	2.626185	2.72472	6.001522	6.217229	7.010271	3.649575	3.997661	2.73746	2.133497	2.845431	2.928438	2.813652	2.591199	2.590647	2.932725	2.728566
YEL075W-A	YEL075W-A	1.128687	1.664098	1.762286	3.39212	3.657316	3.932575	2.170943	2.770056	1.621085	1.091326	1.121745	1.495031	1.647405	1.536256	1.39803	0.944897	1.430914
YEL076C	YEL076C	1.059206	0.856187	0.920889	2.044436	1.879143	2.355206	1.49035	1.526957	1.009405	0.938357	1.173296	1.019566	0.7679	0.577212	0.871312	0.446424	0.811003
YEL076C-A	YEL076C-A	2.365295	2.329701	2.521211	4.307592	4.484105	4.91877	3.441209	3.276383	2.22707	1.746806	1.244059	2.119858	2.099684	2.326275	2.164315	1.966163	1.87642
YEL077C	YEL077C	6.187818	6.573673	6.921612	8.726909	9.474176	10.527319	7.515655	8.653458	6.120893	4.137163	3.885654	5.892503	6.102772	5.603324	6.095386	5.133225	5.754573
YEL077W-A	YEL077W-A	0	0	0.001699	0.010593	0	0	0.040229	0	0	0	0	0.025602	0	0	0	0	0
YER001W	MNN1	39.163269	41.901035	44.455959	37.216419	46.125866	34.176617	34.904091	33.240829	27.278811	29.479504	36.000896	28.917526	25.200581	27.140699	30.703049	21.425711	27.278797
YER002W	NOP16	33.834751	38.462376	29.577942	84.733459	84.978493	74.984352	50.123196	47.219887	26.828367	36.331814	52.570129	31.524908	23.195944	24.286509	29.01716	20.612278	25.314316
YER003C	PMI40	76.479195	74.819527	88.795753	133.238174	140.724548	145.998505	98.455643	107.759254	73.910873	77.649887	71.800697	64.534706	58.136784	69.189377	62.251434	52.281013	66.159828
YER004W	FMP52	129.568344	138.190628	137.203049	279.128815	275.381195	343.692902	176.968811	206.294052	139.113785	107.493973	99.652542	145.835434	142.662704	139.460815	154.761719	126.164322	157.208847
YER005W	YND1	18.920906	22.557238	21.064585	41.796345	38.260811	38.691223	27.406834	30.739956	18.2213	20.167931	19.19356	19.926226	20.469616	19.073992	17.137733	16.835712	17.706306
YER006C-A	YER006C-A	0.45189	0.546916	0.4994	1.330093	0.995893	1.097506	0.636645	0.542002	0.417737	0.550054	1.022457	0.359391	0.391374	0.506847	0.551538	0.421896	0.545418
YER006W	NUG1	46.79351	57.493004	46.073589	60.180817	58.063774	58.128864	54.488941	48.819206	39.33218	36.968498	50.205967	47.308762	32.493656	35.310555	34.5896	32.18504	38.635159
YER007C-A	TMA20	85.709816	89.716431	96.708672	152.486938	172.307465	155.103943	115.574409	121.225334	76.594543	93.760422	99.766861	74.642723	67.352806	70.864937	71.677727	59.854885	74.388786
YER007W	PAC2	5.643574	7.382514	6.424037	14.416731	10.926534	12.787751	7.825472	7.140474	4.156715	5.891498	6.314744	5.506042	4.993786	4.750622	5.606832	3.751286	4.635411
YER008C	SEC3	9.63842	9.787019	9.60121	14.84019	17.738228	17.220697	13.789255	12.652252	7.890239	9.019208	10.244492	7.193398	7.173541	7.393421	8.884187	5.977748	7.611118
YER009W	NTF2	602.923767	613.661987	682.040771	1065.208862	1134.704102	1060.812744	748.813354	814.373962	615.960022	684.998718	706.561707	517.956482	490.277252	556.704956	436.230743	435.525635	523.742615
YER010C	YER010C	61.873058	63.466194	66.672028	123.787148	119.34243	128.114975	77.289192	95.909554	59.492722	60.53109	60.836884	50.018387	52.188179	56.913586	45.862099	41.070084	47.189091
YER011W	TIR1	0.970696	0.716071	0.935474	2.175755	2.513795	2.553192	1.953153	1.824201	0.984394	1.321101	1.379217	1.094565	1.106019	1.592664	1.687248	1.73238	1.660868
YER012W	PRE1	149.652054	144.509277	164.794205	287.294342	259.503296	292.043274	171.688736	197.279739	125.209625	150.378067	150.72142	108.564415	117.983788	106.268295	115.594719	96.6166	107.268227
YER013W	PRP22	5.964203	5.446181	6.5042	8.788812	11.336148	10.083074	7.631661	8.3008	5.297897	5.314174	5.939329	4.522223	4.801749	4.61252	5.377547	4.030746	4.272133
YER014C-A	BUD25	0	0	0	0	0	0	0	0.01665	0	0	0	0	0	0	0	0	0
YER014W	HEM14	12.884669	14.545486	15.007588	23.160912	24.430433	20.814238	14.734704	15.49586	10.958556	12.212472	14.083883	12.754936	12.315528	11.681556	15.333302	11.897795	13.660587
YER015W	FAA2	6.977102	6.019865	7.56385	8.194893	12.357588	9.003449	7.597458	7.880642	5.406681	6.311054	5.684613	4.794183	6.370157	6.497221	7.068175	6.064147	5.810224
YER016W	BIM1	27.16629	26.938595	28.210793	51.348289	56.612591	57.958431	40.554951	45.347889	23.335779	28.26932	34.082176	22.629089	20.735027	20.454037	22.853064	13.762582	20.842131
YER017C	AFG3	25.099041	26.990318	28.288633	44.7411	38.61554	44.210766	30.03944	34.167362	24.321989	20.085443	21.063576	22.459179	21.74798	22.622093	26.146662	18.123495	22.756195
YER018C	SPC25	8.724801	8.376874	8.074472	22.62491	22.435589	24.44936	13.842576	14.012597	10.605776	9.427526	10.820802	10.185512	9.422884	10.139612	10.389173	7.681218	9.336549
YER019C-A	SBH2	211.4534	211.030212	221.329086	417.087616	398.455933	414.37735	251.370468	282.293365	228.912857	247.444031	276.548218	203.616669	200.738007	199.207794	186.969543	182.766251	176.649338
YER019W	ISC1	13.802861	16.381138	15.149411	39.976936	31.684418	41.509892	21.109934	24.222767	16.37501	14.162428	15.386167	16.463799	15.536638	15.554797	15.25453	11.454937	18.158546
YER020W	GPA2	27.61952	28.086956	29.168026	58.37188	45.390121	44.821564	29.670986	36.2864	24.158928	27.05735	27.011026	22.987278	23.640335	22.414888	26.408255	19.186714	23.119242
YER021W	RPN3	81.43734	86.689911	85.446236	155.127625	145.868088	150.680847	106.676178	114.416092	68.872574	88.781288	88.616585	67.004044	65.907547	66.539131	70.723869	56.272717	64.348267
YER022W	SRB4	10.49633	10.876722	11.025373	17.669985	22.117832	16.925449	14.892354	13.683281	8.528767	11.140262	12.645129	7.911872	7.741196	7.323333	9.52468	6.797155	8.486551
YER023C-A	YER023C-A	0	0	0.048265	0	0	0	0.00319	0	0	0	0.003302	0.050177	0	0	0	0	0
YER023W	PRO3	132.200089	135.664139	135.272903	253.651047	253.845245	279.945374	169.582153	192.07373	145.221497	130.587357	123.148567	130.754807	117.464272	125.947594	123.333786	96.103333	132.170593
YER024W	YAT2	29.453154	34.7799	34.249851	123.636208	165.373413	72.17672	25.064329	36.013943	19.117319	21.786131	18.996777	18.977175	18.351704	19.000261	18.278715	10.242355	18.883303
YER025W	GCD11	103.990341	121.349342	107.292435	187.044617	171.768265	188.031509	132.860077	140.056183	100.544136	92.279701	102.485924	101.383629	86.683418	87.782364	81.466202	65.443787	87.158745
YER026C	CHO1	167.648468	162.068573	179.082321	294.321594	386.476776	332.350616	262.158417	284.118103	152.86264	200.716873	215.241425	111.589012	107.96167	128.922211	113.136368	85.021751	119.504936
YER027C	GAL83	31.160276	32.940098	33.236057	50.841221	45.782948	54.727486	36.723259	44.531826	28.606686	27.182257	26.08798	24.716017	25.769608	24.521397	26.308262	17.992535	24.01696
YER028C	MIG3	7.775398	10.417946	7.796574	18.265394	16.109747	15.868604	11.136276	10.328501	6.494796	8.461271	6.687205	7.642379	6.414386	5.965789	7.243958	4.740688	5.759956
YER029C	SMB1	20.134081	18.872103	18.669056	50.916393	52.833263	51.339527	34.095921	33.115746	17.130953	26.017843	30.023003	16.27776	14.948268	15.904067	16.716888	12.553518	14.755383
YER030W	CHZ1	47.572918	51.883121	56.008995	167.28447	181.927521	188.497528	96.933029	104.820335	42.252224	75.544037	87.129623	40.596718	40.068684	38.758484	46.121098	30.377636	36.270638
YER031C	YPT31	141.072372	133.87883	148.009491	244.891541	279.668732	248.582199	179.278473	210.112946	133.238892	156.768829	162.428375	131.422958	135.652878	137.205002	127.093224	108.464348	123.223976
YER032W	FIR1	9.172369	9.943673	10.49926	8.794131	13.865942	12.51889	11.943524	12.823129	8.320959	7.557292	8.900659	8.015935	7.030752	7.385537	9.313637	5.141716	7.752203
YER033C	ZRG8	4.173763	4.862194	4.307045	6.599007	5.539495	6.7985	6.334187	6.738073	3.802592	3.895705	3.388156	4.100224	3.974046	3.984084	5.115397	3.500678	3.857646
YER034W	YER034W	10.234622	11.548627	11.458816	24.8444	24.653347	26.221485	17.965786	17.239597	9.310031	13.407101	16.610302	11.992846	10.275508	12.704515	15.065085	9.792257	12.566324
YER035W	EDC2	82.221008	75.69059	93.04361	124.550598	111.53273	111.007141	94.344147	98.882416	78.082802	85.030106	79.6548	69.610222	88.665482	82.637459	94.6493	74.961044	68.906761
YER036C	ARB1	117.25972	132.31282	124.308464	213.087402	176.489136	208.322998	156.873093	162.291656	114.301697	103.411293	126.962517	113.225388	95.414375	95.862526	84.614677	84.362015	94.313385
YER037W	PHM8	17.558037	18.561178	17.475206	26.597082	16.447172	17.55929	15.881658	16.228609	14.611742	16.576462	15.771612	15.93696	18.558689	16.973272	27.263134	25.846741	20.953753
YER038C	KRE29	7.51084	8.779152	9.582232	15.684386	13.123616	13.345267	9.943822	11.527856	6.579287	8.14511	7.807961	8.169297	7.146657	7.184307	7.960502	6.50339	6.375888
YER038W-A	YER038W-A	0	0	0	0.350566	0	0.24384	0.302927	0	0	0	0.191378	0	0	0	0	0	2.529675
YER039C	HVG1	18.538626	17.830847	20.018351	32.156673	40.599579	29.670973	25.653025	23.266209	17.271112	21.82741	20.595516	18.322435	19.353821	21.63633	19.905664	20.281168	18.910311
YER039C-A	YER039C-A	31.688887	26.699385	32.567238	51.63134	59.863796	42.218147	33.229717	40.922741	26.18203	31.789848	29.30393	30.150276	39.44709	35.750874	33.66058	32.314148	27.463739
YER040W	GLN3	13.7009	14.731842	14.885762	25.687822	28.44718	22.048725	15.619426	19.814581	10.517397	10.360766	10.592734	10.01744	11.455382	11.47008	13.048625	8.260834	12.038094
YER041W	YEN1	9.214747	8.681731	9.452014	12.890382	13.783405	13.796302	11.762085	11.817105	8.007261	9.705947	8.909547	7.241375	8.664929	8.662844	8.918069	7.372893	7.68073
YER042W	MXR1	18.680799	20.673281	22.07737	32.399929	38.733673	29.778591	18.268181	18.604889	16.828814	16.837214	23.603931	16.853479	16.472513	18.703985	24.046432	22.513494	21.317051
YER043C	SAH1	453.072601	500.456573	457.237335	931.396606	848.790405	932.992798	675.051819	682.756775	475.279205	396.188263	450.092438	379.827728	292.414032	340.239655	283.156586	248.11441	373.063446
YER044C	ERG28	158.830597	160.218491	161.176331	434.40863	425.463501	402.532104	268.080414	263.948029	172.636002	216.793625	229.198212	127.829681	135.151566	137.627106	121.990997	131.88974	121.56002
YER044C-A	MEI4	1.401127	2.729305	2.310265	4.509039	3.722097	3.106225	3.029928	2.848019	1.810539	2.830742	3.436531	2.084013	2.213947	2.411853	2.362388	2.17155	2.18043
YER045C	ACA1	12.496082	17.418827	10.887376	53.022369	34.859699	40.906693	17.231718	18.364937	11.798393	12.652856	11.292348	12.720411	11.79133	8.874714	11.38336	10.379251	9.772531
YER046W	SPO73	18.923435	17.122183	19.87475	40.412949	53.882847	39.838024	26.524979	31.482363	21.410021	28.243618	25.222929	17.590927	21.269573	23.245331	19.579334	13.822324	13.903739
YER046W-A	YER046W-A	0.561133	0.320618	0.295821	0.588855	0.865307	0.76496	0.902457	0.520504	0.51306	0.522879	0.697617	0.543203	0.469301	0.711337	0.502095	0.894121	0.55247
YER047C	SAP1	7.593324	7.062802	7.95879	9.405304	11.554401	10.755226	8.830147	9.524045	6.508686	6.579869	6.17983	6.543722	6.618155	6.379701	8.002766	5.906244	6.718255
YER048C	CAJ1	38.168808	39.751652	40.536961	92.863243	95.751862	105.857742	65.361679	62.375175	32.531551	43.486217	52.859928	33.547546	27.115299	30.377228	38.46529	21.017416	30.102549
YER048W-A	ISD11	121.82708	115.920197	145.180801	225.31517	269.973785	227.511841	161.674011	188.369797	117.787399	143.539795	146.751205	105.877525	112.673462	110.837402	104.146301	87.317017	94.648384
YER049W	TPA1	59.654915	72.094513	63.167526	125.465408	107.719742	105.749115	69.231514	75.765137	50.205616	57.268829	65.829788	54.505207	45.122375	43.207047	38.779346	38.608406	41.895836
YER050C	RSM18	48.321663	45.701591	46.046227	94.924156	99.429611	102.700378	61.137135	67.825211	34.278091	55.248837	62.032284	33.124165	29.718225	31.423279	36.799698	26.934896	33.245178
YER051W	JHD1	11.354454	10.564956	11.235014	19.270823	21.672943	18.386204	13.344665	14.116614	9.972554	12.008962	12.75862	8.565786	9.98665	8.487978	10.440982	8.726022	9.610143
YER052C	HOM3	192.103012	216.979202	195.165298	461.175201	418.812073	406.638	193.357224	217.486771	155.332886	142.501892	141.965637	144.640259	123.376289	136.312317	128.243896	125.864258	120.344521
YER053C	PIC2	37.107712	36.140759	40.527622	89.208839	46.78846	67.040367	35.310478	44.824703	34.415131	36.867889	27.01239	29.75069	40.227184	39.368942	58.254642	40.182182	35.083229
YER053C-A	YER053C-A	638.063721	555.450623	612.930176	690.153015	411.976318	590.98175	646.454163	777.65564	569.922546	752.62854	675.234192	450.675018	693.522278	630.618652	599.219055	484.274109	379.491394
YER054C	GIP2	3.263179	2.788966	3.150652	5.336693	5.254099	5.056356	3.692127	4.511887	2.239754	3.452919	3.223567	2.548087	3.529603	3.111723	6.358305	3.049785	2.930082
YER055C	HIS1	398.139038	408.97226	402.405975	788.027039	937.62561	805.963562	476.904144	535.773804	372.334869	398.82135	409.064972	334.574585	298.689423	346.278076	269.754181	250.141769	289.030426
YER056C	FCY2	194.684586	280.102753	208.108795	567.987854	611.814514	411.482391	229.518204	247.948196	164.822937	163.682449	192.74263	192.16539	140.904785	137.580917	114.210106	134.22998	142.789307
YER056C-A	RPL34A	1042.815308	1020.396484	1020.385681	1331.195801	1209.010254	1345.517334	1194.831177	1295.115723	933.821167	1058.130005	1238.409058	838.306152	833.631226	860.028442	780.335754	689.111877	772.875427
YER057C	HMF1	300.067139	309.359283	302.118011	508.032104	508.942627	435.791504	307.515381	348.306519	274.678986	272.552704	261.953217	252.018616	255.641922	257.459045	218.780151	226.205322	217.361908
YER058W	PET117	22.977041	25.870817	23.98019	45.608505	46.679344	51.048084	30.319664	36.384216	18.705452	18.74411	20.324589	16.068893	20.377424	15.76792	15.059738	10.202059	12.62289
YER059W	PCL6	16.401358	17.422398	15.810429	34.88269	31.069342	28.816301	20.018213	23.725227	11.934069	15.218273	17.14588	12.242584	14.407708	13.227206	12.809739	9.87232	12.886576
YER060W	FCY21	10.236781	10.976041	10.810947	15.950309	15.398123	16.246937	10.64848	12.269249	8.078755	6.432288	7.893114	8.412333	8.870989	8.253103	8.55871	7.828231	8.333684
YER060W-A	FCY22	5.059733	7.287576	5.763963	8.041611	8.075315	7.959432	6.159017	6.553192	4.623853	3.2644	3.748886	4.354275	4.335933	4.523059	4.42412	4.002674	3.945753
YER061C	CEM1	12.519525	18.230219	15.861169	28.744644	25.842134	23.186003	16.14082	18.344028	11.499013	11.040335	13.388382	13.246785	10.172487	10.856256	10.269962	10.207149	9.593923
YER062C	GPP2	127.384628	129.558243	131.936676	140.136612	140.30603	116.866714	123.305199	144.628784	107.969284	117.201981	112.608391	107.529839	111.602989	111.300003	125.200668	118.433258	104.512779
YER063W	THO1	70.965042	70.425148	70.749252	143.793549	155.623001	134.451126	95.605583	98.897797	56.617401	76.705879	78.747055	55.443394	50.73547	54.049976	55.710876	39.625351	49.364174
YER064C	VHR2	13.320152	16.525011	17.83403	17.575724	24.850349	22.135563	15.382609	17.261122	10.939333	8.431939	10.689133	9.786051	8.70196	9.163756	10.176822	6.881154	10.0565
YER065C	ICL1	13.356109	12.644726	14.573924	26.193428	32.302135	28.345161	19.219658	20.970018	12.673995	13.548032	12.99131	10.777228	13.195987	12.747617	12.127714	8.782154	12.837993
YER066C-A	YER066C-A	7.635566	6.78488	6.203095	28.969965	11.591409	13.844559	11.591081	14.173963	7.092201	9.610463	7.629694	5.440731	6.85072	8.983219	9.184545	4.291237	7.039983
YER066W	RRT13	8.104478	8.08949	8.272458	18.207033	17.842188	16.266481	14.737485	12.815696	9.220934	10.53782	9.016555	9.227654	9.935981	9.225252	9.037939	5.631009	7.438312
YER067C-A	YER067C-A	2.670152	2.521469	2.865763	10.528056	6.08789	5.61476	3.908254	3.873545	2.951876	4.344338	3.283849	2.487771	2.765637	3.370802	5.024529	2.070482	3.333826
YER067W	RGI1	7.400828	6.469419	8.538249	20.929819	12.245689	10.411961	7.280738	10.57814	5.929373	11.011845	7.558545	4.737097	7.454698	10.476329	15.691426	5.162492	8.248641
YER068C-A	YER068C-A	5.610983	8.209626	8.327386	50.611382	77.071426	14.434549	5.910061	7.744568	4.315944	4.509115	4.513051	4.898608	3.918344	3.902763	4.862057	3.226531	4.546857
YER068W	MOT2	22.085426	26.854166	25.660145	51.035606	51.690205	47.93177	28.520985	33.994156	19.577202	18.144382	18.028074	19.556572	17.674351	18.590998	18.845112	11.720704	18.609118
YER069W	ARG5,6	55.675472	63.621964	65.301498	286.349884	433.276123	117.119156	55.24078	68.424759	43.118885	36.015194	43.693886	39.454678	36.208824	39.41925	34.88623	28.357716	35.186283
YER070W	RNR1	42.412632	47.414932	51.738762	61.562054	96.513855	84.503304	64.772362	72.293213	42.370392	36.929256	37.558113	37.119228	34.353622	38.079758	33.517918	22.457777	36.45966
YER071C	TDA2	37.731953	38.920132	46.78989	76.352936	82.072296	79.700386	49.384956	60.392525	33.299953	52.715061	49.866589	29.837355	32.471653	34.389004	31.983438	24.508272	27.529058
YER072W	VTC1	199.151566	199.85553	214.760086	413.554932	384.572327	383.183685	253.109055	285.448822	216.682953	204.500992	218.37674	191.635162	186.954254	189.674408	173.937485	153.704178	158.253632
YER073W	ALD5	135.130966	161.196304	154.056885	273.109772	235.631454	250.856918	114.59523	128.424164	97.811646	97.601532	109.263809	88.806305	63.219902	78.820435	80.661064	55.088364	68.212189
YER074W	RPS24A	1418.182739	1394.148071	1472.420166	1936.395752	2079.754883	2039.483276	2042.409668	1798.16394	1609.40332	1920.481323	2207.547119	1399.003662	1099.426147	1352.057007	1195.36377	1136.684204	1303.89624
YER074W-A	YOS1	127.181137	128.324356	153.793304	213.421631	249.039734	208.662537	164.9776	180.651947	118.21402	157.935165	158.16304	112.033768	115.278107	119.369606	104.664589	103.390465	102.373566
YER075C	PTP3	8.009721	8.278714	8.794064	11.491656	13.874794	13.065504	9.905933	9.615911	7.314953	5.873369	6.17559	7.106376	6.695694	7.878565	8.003364	5.782557	6.346565
YER076C	YER076C	10.485563	10.003097	11.343497	22.644955	19.566832	20.857536	15.334831	17.879223	10.031207	12.855886	12.250526	9.942526	11.576488	13.007817	12.899078	11.943068	11.552181
YER076W-A	YER076W-A	5.853162	4.527961	6.269133	10.586043	12.883163	9.73311	7.317972	9.956853	4.701099	6.89174	6.069272	5.382101	6.627347	4.426945	6.806399	4.993327	6.488964
YER077C	YER077C	9.006726	9.072437	9.528955	15.407518	14.588068	15.319286	10.988402	11.551293	7.413049	8.748658	9.883138	8.822443	7.022113	7.619447	8.517058	6.88231	7.670945
YER078C	ICP55	16.073124	16.745649	15.635708	38.931564	30.615608	33.072174	17.751854	22.214056	12.969079	14.183167	12.591863	12.243916	11.944593	12.067516	11.803597	9.931235	11.200847
YER078W-A	YER078W-A	0.949228	0.385161	1.282247	4.546833	5.116981	2.985295	2.194467	1.542147	0.567085	1.838651	1.101082	1.24306	1.731511	0.392775	1.082112	0.975625	1.467946
YER079C-A	YER079C-A	6.060138	4.471173	7.024598	8.939238	10.027524	8.354459	5.814478	6.622766	4.24065	4.101577	3.800786	4.06698	5.259	4.27486	5.284793	3.729052	5.162362
YER079W	YER079W	44.482204	35.831371	47.797264	78.719276	68.034439	58.081581	40.16217	52.331615	33.223511	33.624447	33.930458	26.141296	32.176079	29.499704	44.188057	26.469397	39.455772
YER080W	AIM9	25.828222	26.330381	29.287529	47.353523	45.968555	49.272175	31.439631	35.899353	22.164988	25.002293	24.416611	20.913424	22.208164	19.901554	26.333845	16.904835	21.586098
YER081W	SER3	24.018019	27.341089	24.153303	177.878067	440.785217	139.549469	59.759483	52.713707	30.438967	31.538673	29.928665	25.657919	21.478748	26.343407	26.454432	26.988588	25.802176
YER082C	UTP7	17.146971	22.309923	16.934444	30.963343	27.80719	32.343128	23.320553	22.61478	12.757669	17.358318	21.913702	17.993137	12.066494	10.398844	14.05995	13.525669	15.467068
YER083C	GET2	53.08535	51.885548	52.780888	103.18898	103.797142	117.56337	68.324181	82.655373	54.916317	50.132229	50.291901	51.547363	54.520489	49.189541	52.054657	48.409653	57.558208
YER084W	YER084W	0.873099	1.879601	1.549878	2.957509	2.824874	3.416862	1.438745	1.302954	1.36504	0.610141	0	1.167973	1.787768	1.687461	3.361807	1.241727	2.43657
YER084W-A	YER084W-A	0.13188	0.018207	0	0.217684	0.551824	0.546694	0.276979	0.373999	0.019709	0.21726	0.076449	0.011928	0.230547	0.183601	0.34049	0.2845	0.02183
YER085C	YER085C	0.10918	0.212427	0.642075	0.352985	0.440517	0.213515	0.15238	0	0.263545	0.170873	0.041152	0.113654	0.019595	0	0	0.152921	0.468152
YER086W	ILV1	155.107925	177.65152	175.627823	367.142487	358.746246	340.693085	180.853622	211.756607	156.647812	116.430229	120.924683	145.364899	123.661842	134.401428	118.257523	109.065239	127.608292
YER087C-A	YER087C-A	1.936017	2.992385	2.618212	4.317371	4.674927	5.233221	3.381236	3.364318	2.548548	2.813592	2.512073	2.65311	1.715504	2.098993	2.469803	1.447494	1.444847
YER087C-B	SBH1	323.543976	316.964783	366.648926	495.775269	486.878662	495.938416	361.41571	420.570526	296.985992	326.485931	319.733582	256.533875	270.442169	271.795776	232.786697	224.265717	243.634903
YER087W	AIM10	10.922888	9.975397	10.387836	18.64946	15.409235	18.712936	12.3052	14.262156	8.464675	9.375201	9.804561	8.30377	7.733289	7.913297	7.970651	5.728501	6.548071
YER088C	DOT6	28.145472	34.275112	34.883675	34.933266	28.434361	35.184803	27.826923	28.176556	28.13998	17.696756	16.568823	33.590134	35.138206	31.416964	42.91938	34.722988	38.742165
YER088C-A	YER088C-A	14.52109	12.193038	14.032847	27.238562	27.801918	37.987373	17.019394	19.481771	13.27142	11.110542	9.386442	15.571516	14.15242	13.569339	14.593	8.839898	11.431194
YER088W-B	YER088W-B	0.025061	0.041007	0.019871	0.05842	0.074004	0.205623	0.077433	0.03727	0	0	0	0	0.06962	0.135626	0.049555	0.02399	0.113379
YER089C	PTC2	27.572842	30.389973	29.540209	61.570316	61.871002	71.140182	37.162029	40.190907	29.970337	23.295025	24.450308	29.569036	26.457199	29.404381	33.773064	23.779472	30.469664
YER090C-A	YER090C-A	0	0	0	0	0	0	0	0	0	9.00E-06	0.001766	0	0	0	0	0	0
YER090W	TRP2	109.163338	122.733154	121.916924	274.48819	292.157959	225.0168	127.901192	141.499268	99.79261	90.804787	99.492996	94.802559	84.338501	92.599449	81.808441	74.254814	85.082405
YER091C	MET6	232.653076	270.151642	234.271072	589.58136	614.183289	509.5867	235.654694	279.066467	173.495987	170.201462	159.434509	159.698013	120.457939	138.715317	127.639221	131.087936	149.060684
YER091C-A	YER091C-A	0.266056	0.064762	0.238255	0.211695	0.033136	0.699979	0.097753	0.401035	0.070078	0.056593	0.507107	0.422457	0.141148	0.180022	0.402573	0.323289	0.224792
YER092W	IES5	76.13179	71.050034	77.389351	141.090576	130.212524	136.222946	98.823418	107.481834	71.85614	84.497337	89.654114	63.504814	62.01366	63.951218	59.932602	55.295845	60.891914
YER093C	TSC11	4.903936	4.687481	4.289937	7.965281	7.23802	7.634	5.22481	5.81544	3.76651	3.867455	3.899335	3.364498	3.514915	3.675517	3.987414	3.304554	3.673525
YER093C-A	AIM11	19.493818	21.010229	20.068129	33.440994	26.120413	33.182552	24.182724	27.292778	19.615673	20.344679	20.286961	15.105957	14.99382	16.156054	11.741396	10.861253	11.686893
YER094C	PUP3	153.450851	155.987869	153.131134	374.072479	365.369415	369.160645	227.79245	241.606445	144.919067	169.135773	181.630005	131.570297	126.313896	120.006805	118.780403	104.220009	117.649109
YER095W	RAD51	47.890316	53.774521	51.691635	62.895725	94.624207	76.328323	64.898567	78.210365	47.737453	40.077457	41.569263	48.490276	47.50721	48.837566	38.370026	36.118011	43.131359
YER096W	SHC1	17.488792	19.597366	17.967472	11.441322	12.771623	13.01454	18.563427	19.729849	19.351677	16.383097	17.543697	20.548725	21.790747	20.829342	21.354734	19.930859	16.7019
YER097W	YER097W	1.824814	1.403602	2.873907	2.778105	4.389654	3.207479	1.776436	3.263444	1.018834	2.203769	1.709827	1.611919	2.026766	1.990348	2.780087	0.984911	2.54833
YER098W	UBP9	4.763849	5.825419	6.035748	9.156065	9.750696	9.045028	6.790894	8.815178	4.471505	5.413852	5.714063	4.309146	5.380156	5.180011	7.417119	4.046754	5.527094
YER099C	PRS2	46.422176	52.892727	45.851742	76.284081	66.32209	65.248695	45.113228	52.551678	41.049931	36.5788	41.05872	44.54974	40.694901	39.631458	36.569744	32.552231	38.534882
YER100W	UBC6	47.745438	49.318253	50.233994	86.767761	87.882095	93.329376	61.24472	65.905388	38.661842	46.532272	49.616055	37.26458	37.431618	33.371044	40.52961	30.001934	35.414082
YER101C	AST2	10.881483	11.273032	11.818425	16.969183	15.162951	15.38518	10.517838	11.967736	9.519333	9.404803	9.134569	8.728752	8.745474	9.207098	11.551157	7.105145	8.158319
YER102W	RPS8B	1186.711304	1226.854736	1263.635986	1551.17627	1519.854614	1635.623779	1504.829346	1517.849731	1161.740112	1403.983276	1552.909058	1047.448242	903.065796	1063.592407	923.739075	843.399353	1010.01532
YER103W	SSA4	12.966807	13.168426	15.479173	26.622839	22.319948	25.257414	17.070206	17.33946	9.761493	12.991883	13.431554	13.141329	12.500676	11.117459	19.120346	12.524307	11.274149
YER104W	RTT105	11.080061	11.382695	10.378044	25.245522	31.345121	21.827398	18.540293	18.713366	11.101488	11.893949	10.946174	10.613226	9.718382	9.909991	10.776904	7.679762	10.726526
YER105C	NUP157	15.440619	17.675081	16.591148	26.139538	27.453861	29.98148	21.321327	23.11797	13.023611	13.977766	14.701459	13.491586	13.234436	14.497351	14.550919	10.539583	13.465268
YER106W	MAM1	0.44207	0.355758	0.605541	2.046233	2.093119	1.327834	0.751135	0.924253	0.423403	0.702457	0.324639	0.223171	0.331536	0.337229	0.512491	0.303907	0.860248
YER107C	GLE2	32.276592	37.194443	32.697842	59.867817	53.666119	62.84198	39.87138	43.128239	29.660334	29.566084	31.981787	30.800209	25.11204	25.684145	22.620926	21.104881	25.100008
YER107W-A	YER107W-A	29.489624	30.304646	32.548191	53.037811	47.257961	53.523632	32.47781	42.653824	24.087582	25.021151	27.401962	21.319395	24.53891	22.316545	21.941753	17.270178	20.833563
YER109C	FLO8	7.789885	8.399491	9.020773	10.962542	14.641412	12.370233	12.292274	12.24436	6.416336	7.794448	8.72066	6.151874	7.258945	6.972609	7.477888	5.279132	6.542655
YER110C	KAP123	47.330891	53.688148	49.82547	67.366104	70.025696	73.431763	53.235119	55.355305	44.105145	35.613972	41.736622	50.464611	41.611183	46.540607	40.242611	38.085617	42.849079
YER111C	SWI4	8.70415	8.182013	9.124175	7.505757	12.083697	10.652124	12.559862	13.344623	6.554908	9.020917	9.070267	5.308315	7.021754	6.927322	8.188171	4.699904	6.292389
YER112W	LSM4	42.440365	44.309166	40.221252	89.642693	114.908859	101.737068	69.925812	67.148758	31.045759	53.323841	57.040359	36.538914	29.354042	28.945992	40.647099	24.809605	38.73177
YER113C	TMN3	18.122347	19.893301	20.275026	29.312103	31.750561	32.117874	24.731831	27.545954	16.789198	19.81498	20.864965	16.96505	18.356419	18.178495	19.061161	13.686264	17.981932
YER114C	BOI2	13.090929	14.126985	12.966807	14.658364	15.699814	15.869153	12.929857	14.401232	9.450864	9.651703	9.91352	10.694092	10.192901	9.519683	11.178479	8.285975	9.835384
YER115C	SPR6	10.658399	9.428921	8.651688	21.484304	19.803986	24.399708	16.114319	15.659397	11.848787	10.714851	11.098206	10.728209	10.738865	10.797565	11.479692	8.226536	9.850335
YER116C	SLX8	8.940268	12.055422	10.830711	22.925829	26.628439	23.916716	19.30644	19.846931	9.21274	9.3283	10.436224	10.491873	10.992938	10.161877	12.424195	7.441895	9.722609
YER117W	RPL23B	1619.222168	1626.217651	1687.700562	2173.111816	2243.718506	2192.332764	2051.996338	2167.01709	1691.212769	2068.27124	2265.806396	1456.924438	1277.029541	1483.383789	1194.398438	1222.740234	1309.707886
YER118C	SHO1	45.094185	43.31992	47.288158	60.401585	68.983719	70.833984	55.865005	65.80204	40.208984	43.965237	47.876122	42.197037	39.217224	39.031292	37.247818	30.311926	40.704216
YER119C	AVT6	33.248024	34.118027	37.339272	41.780491	41.563225	42.322617	31.321592	36.937248	33.790165	33.528419	31.422161	32.190903	39.773323	38.489891	42.09663	37.028332	37.357838
YER119C-A	YER119C-A	16.490725	14.724426	16.680338	24.551416	20.411978	23.591431	16.580069	16.410589	14.586883	13.274822	12.958717	16.08778	15.202023	15.683766	15.912485	14.16438	18.025732
YER120W	SCS2	163.609985	171.749146	180.693527	253.584976	238.413986	261.607819	196.14241	214.380737	161.37706	145.143494	155.396225	160.296585	151.630966	162.227341	163.833817	144.504608	159.561722
YER121W	YER121W	7.769585	7.369511	6.674698	16.504047	15.528151	11.953863	7.277969	8.454484	7.772421	8.835857	8.595527	7.410655	7.801442	8.975423	10.220269	9.558187	8.186877
YER122C	GLO3	65.535011	66.98642	66.344971	96.677841	108.749329	107.904976	76.279709	86.381477	55.07888	54.473934	59.482727	54.590343	51.385689	50.360512	57.481892	40.621868	51.716961
YER123W	YCK3	24.387434	29.771059	26.189541	31.966967	36.160713	32.063828	24.60965	27.519463	18.570364	21.901035	23.748005	19.348694	17.317665	17.707296	20.855425	14.694461	17.10153
YER124C	DSE1	75.405968	79.758179	72.719543	185.537338	165.12825	149.656616	126.413864	137.012283	61.781635	88.782135	92.675682	54.111515	48.885342	56.211121	54.147182	35.704098	55.717918
YER125W	RSP5	41.629234	39.997772	44.552757	70.891228	66.948555	68.036766	49.699223	58.630241	40.098515	42.646626	42.452782	37.735558	41.511105	40.408653	43.017956	34.137466	36.259647
YER126C	NSA2	52.900673	70.152519	56.31612	79.875221	85.297318	68.334991	66.274696	61.835777	48.05183	53.36042	78.37867	59.562756	40.507309	39.316238	47.927494	43.959438	46.259869
YER127W	LCP5	21.299299	29.583696	23.502439	37.617691	41.20126	35.968021	28.29141	25.617992	19.303925	20.60721	30.553942	25.10383	16.549515	13.02534	16.84791	17.876835	17.296206
YER128W	VFA1	16.673021	15.968254	14.583224	43.21833	43.725029	37.31176	21.432541	22.238089	12.460028	15.14466	21.586731	12.08865	9.176737	11.175478	13.514073	9.745837	10.50359
YER129W	SAK1	14.314782	14.777575	14.958081	22.069706	23.316128	22.826996	17.535831	18.772335	10.838418	12.457167	14.274345	11.881621	11.737968	12.450145	13.159098	9.516567	11.134068
YER130C	COM2	23.689838	28.267057	20.571491	117.188286	48.641388	97.932449	29.770844	30.235121	19.665947	21.266651	24.024973	18.072762	14.82504	13.425581	17.070919	18.382559	14.588592
YER131W	RPS26B	1037.600464	1038.909912	991.113525	1388.568115	1240.915771	1457.292236	1367.748901	1429.797729	930.954346	1204.083618	1401.488037	827.228271	697.931763	774.564087	680.560059	587.138672	702.759338
YER132C	PMD1	5.291561	5.256588	5.154372	6.548337	7.128971	8.751384	5.721184	5.735416	4.018652	3.324117	3.507376	4.008703	4.064779	4.267525	3.9843	3.374986	3.914513
YER133W	GLC7	118.141861	121.941338	122.795883	230.843613	253.45015	212.907272	159.0728	167.85112	92.673149	133.033585	153.210739	86.553513	86.948402	87.356987	107.487198	69.886353	85.177116
YER133W-A	YER133W-A	7.651725	8.255005	10.57195	22.249746	16.952349	17.396946	13.697929	12.687843	7.390128	12.654664	12.684291	6.703773	7.757252	7.607144	10.169533	6.842659	6.755223
YER134C	YER134C	44.297508	43.699696	47.370224	101.591621	94.918579	87.97274	52.140404	67.579979	38.104134	49.580856	42.19043	36.391846	40.214619	40.085472	39.543377	29.226604	33.509335
YER135C	YER135C	1.054629	0.985629	0.91878	2.815817	3.114444	2.986697	1.501653	1.399794	0.994237	1.252895	1.76524	0.752754	0.870019	2.062969	1.82222	0.930855	1.107238
YER136W	GDI1	96.416168	96.456528	105.934105	164.263596	169.169327	168.92128	116.396461	141.573486	84.943718	100.608047	95.072334	78.594276	81.52845	82.218712	79.530151	67.543808	72.172562
YER137C	YER137C	8.174994	13.067706	8.994199	16.357935	13.793069	13.429405	9.842643	10.992982	8.187484	10.336274	11.134373	9.472121	7.261617	7.552783	8.11342	7.680505	7.625624
YER137C-A	YER137C-A	0.301801	0.225187	0.649389	0.029146	0.025585	0.289946	0.402795	0.058565	0.104598	0.150142	0.918513	1.018774	0.270047	0.548777	0.698541	0.116038	0.07743
YER137W-A	YER137W-A	4.616636	3.803917	3.102579	3.721477	5.683302	5.487269	4.689294	3.628842	2.263463	2.101814	4.944303	2.663695	1.795793	1.939888	2.431236	1.748093	3.481567
YER138C	YER138C	23.616489	28.94169	27.662249	60.743977	55.558556	53.917236	24.333889	31.471996	18.272604	18.848867	19.065741	20.982201	19.166197	20.165253	20.661272	14.457455	20.702375
YER138W-A	YER138W-A	8.892276	10.589332	14.176497	43.072372	49.96114	42.618515	15.211111	17.567846	4.738475	13.769858	13.313596	5.910505	4.046622	7.645916	6.978055	4.043902	6.334673
YER139C	RTR1	16.342983	13.833541	14.487105	26.733778	29.154749	24.404158	20.764002	21.114416	13.25259	17.125521	16.813747	13.269972	14.202121	15.372128	14.906438	12.309538	14.060907
YER140W	EMP65	12.326753	13.811257	11.645781	20.51108	21.873196	21.035671	16.043995	18.99259	12.237719	13.698071	13.420496	10.995944	10.714302	11.039966	10.05945	8.642708	10.332792
YER141W	COX15	78.559074	78.8265	88.432869	144.118195	111.117416	148.074829	98.795708	116.088287	75.519432	83.581757	77.939812	68.89357	73.353874	75.074837	66.418823	53.502338	65.111969
YER142C	MAG1	10.261242	11.224867	10.299726	22.592962	23.580267	23.96567	16.491205	16.457558	10.791315	14.625766	13.834129	8.293017	9.54311	9.563346	11.647052	8.809014	7.494162
YER143W	DDI1	20.394264	20.614792	22.147387	44.265774	44.089809	47.526882	29.563543	31.38443	17.310381	20.452475	18.893345	17.793625	19.169275	19.06856	22.714739	15.597508	18.184322
YER144C	UBP5	10.044456	12.020681	11.601682	21.295807	16.761513	17.415388	12.395804	13.873132	8.996323	8.881902	8.283797	9.962965	9.754663	9.413851	9.884082	8.754336	8.933003
YER145C	FTR1	65.834999	83.16922	96.579857	232.386139	446.687256	274.377625	197.797485	129.584702	89.576294	125.607933	135.292068	81.733047	82.192711	73.152023	62.065266	55.936836	93.81028
YER145C-A	YER145C-A	45.798546	38.407459	43.875137	108.533981	117.260803	105.010284	65.662292	65.282921	38.794289	52.465015	53.79631	33.509911	33.284813	30.282629	29.590342	25.061695	27.677433
YER146W	LSM5	46.082752	52.888592	53.707363	104.460922	120.250702	114.01841	68.169823	86.851677	51.560936	67.564072	75.553741	45.840458	39.735497	40.177086	26.936718	30.836536	25.895777
YER147C	SCC4	7.99735	8.656577	9.280902	16.872719	14.814279	15.780602	10.649728	11.41158	8.200885	7.336737	8.226022	8.692427	7.227462	9.132786	7.629444	6.75582	8.303773
YER147C-A	YER147C-A	64.106056	61.70615	67.742172	113.230835	117.835266	111.221046	76.476624	91.492287	56.894745	69.32151	80.761482	48.058647	48.507984	50.968475	54.433228	36.456718	52.827103
YER148W	SPT15	69.809433	70.753105	69.004044	115.716415	126.248215	109.094856	88.085884	91.239288	61.86475	73.571548	79.355637	64.225471	52.188751	57.001698	53.25729	43.242821	51.716591
YER148W-A	YER148W-A	1.907552	1.535863	1.861183	3.506764	3.30767	3.343739	2.392301	2.207778	1.104799	1.58764	1.69222	1.701715	1.135389	0.669329	1.710358	1.05668	0.414459
YER149C	PEA2	12.396346	14.342473	14.976327	26.645285	25.943569	21.38463	17.923981	16.470213	10.131035	13.259441	17.096333	11.81857	10.660061	8.314712	10.087019	7.581851	11.40623
YER150W	SPI1	43.284748	47.82674	38.314648	140.012024	57.941284	69.337868	39.776833	50.899361	30.984381	31.222118	26.257421	38.178318	35.985222	34.285355	53.658199	54.220345	36.155079
YER151C	UBP3	11.934388	14.202813	12.844609	21.996542	24.592314	24.764793	17.093151	17.1709	10.01252	8.843296	10.38847	10.383225	8.759169	8.567308	13.074368	7.170928	9.111843
YER152C	YER152C	7.522631	8.289487	7.466384	14.732719	16.34782	16.378311	8.07141	10.472994	6.590082	7.856593	7.131707	8.09596	6.526726	8.161049	9.712347	6.138914	8.59069
YER152W-A	YER152W-A	0.726024	0.638232	0.876368	1.255131	1.550259	1.795185	0.88377	0.976629	0.430489	0.615675	0.56232	0.656524	0.764681	0.59535	0.90749	0.496973	1.152767
YER153C	PET122	2.050278	3.530479	2.610917	5.389857	4.129838	6.488109	3.755815	4.482529	2.952896	1.84349	2.394844	3.216973	3.300323	2.89844	2.427774	2.744176	3.570848
YER154W	OXA1	13.32921	16.166025	14.995156	23.720451	17.729935	27.41876	18.442423	17.703327	11.949778	12.444391	12.814622	13.89886	11.013479	12.112839	15.186474	10.155066	13.627263
YER155C	BEM2	11.612784	12.935124	12.366646	17.384497	16.764814	20.717558	15.878473	18.131735	9.13785	9.746679	10.31991	8.65334	9.877354	10.211793	9.204383	7.335137	8.474516
YER156C	YER156C	56.521851	63.198193	58.511158	105.02182	90.352196	104.439644	74.835808	82.429634	61.189705	47.658337	50.423836	57.769276	48.373226	49.521004	41.144661	36.01009	50.002167
YER157W	COG3	13.566939	15.581114	13.75327	23.787077	24.009087	20.101351	15.599866	16.794069	11.306556	13.437787	12.734586	11.794714	10.651162	11.412402	11.476633	9.867519	10.636869
YER158C	YER158C	9.467127	12.996371	11.310904	26.012835	17.53916	22.013308	13.208347	14.976489	10.35095	7.891506	8.284235	10.35605	9.852531	8.349755	12.613749	8.701724	9.641174
YER158W-A	YER158W-A	8.945185	10.267756	11.093108	23.777363	26.522676	24.834526	17.127325	18.384859	8.711421	12.943176	17.417093	7.016909	8.993441	8.831722	13.347862	10.302662	7.832703
YER159C	BUR6	66.717644	69.286812	66.01622	143.475204	179.918335	166.351608	104.546181	102.372948	55.515133	88.725052	105.842506	53.079098	54.341961	54.143723	63.00843	50.619938	53.155743
YER159C-A	YER159C-A	0.331767	0.070629	0.428704	0.08172	0.03715	0.045722	0.092794	0.442682	0.158308	0.169657	0.173551	0.131166	0.438077	0.295512	0.09295	0.698073	0.095813
YER160C	YER160C	21.074211	25.364504	23.316164	47.067081	42.037086	39.320526	21.092926	25.658279	16.660015	16.393461	16.407694	18.460251	17.584976	17.727283	19.485825	14.426231	17.348993
YER161C	SPT2	17.20446	19.665211	17.169533	43.846786	41.915588	45.140251	26.560682	27.415958	13.555727	17.369556	19.814377	15.611596	13.768708	13.044366	17.551048	9.926102	12.45647
YER162C	RAD4	7.769331	8.555976	9.048423	15.642526	16.566246	15.380954	10.445049	10.453373	6.570115	7.935589	8.455569	6.579571	7.046789	6.995246	8.475309	5.884472	7.032453
YER163C	GCG1	40.810135	47.424564	52.059052	99.439583	108.342461	99.685791	55.244244	66.794228	39.431332	49.7118	48.249611	41.21151	43.49218	44.790997	37.20602	33.787601	40.234077
YER164W	CHD1	6.707167	7.856157	7.940222	13.341904	13.641521	14.86856	10.275334	10.737101	6.180073	5.732998	5.727988	5.497727	4.97402	5.327227	6.209357	4.155426	5.35505
YER165C-A	YER165C-A	3.158061	2.533612	2.611125	2.443071	3.0592	2.995462	3.043995	2.510429	1.737671	1.897674	2.323645	1.835338	2.151421	1.897667	3.204342	1.620701	1.74387
YER165W	PAB1	167.690659	193.457565	187.959229	282.311981	245.24057	309.983704	201.735596	224.786346	169.729462	122.799316	124.773666	169.634964	138.767151	147.678146	175.487228	131.850098	166.906601
YER166W	DNF1	19.16996	20.101618	19.061283	22.467358	23.108595	24.781649	23.327517	24.197458	14.990894	15.645219	16.151144	15.106622	14.058198	15.167006	16.069277	13.171307	14.018925
YER167W	BCK2	16.853807	17.268532	16.688578	27.48461	29.15473	29.368805	19.539242	25.64139	12.500923	17.342089	15.357311	13.143586	15.12972	13.186816	14.728037	11.247513	13.075731
YER168C	CCA1	21.335627	22.212496	22.872782	37.296993	36.32954	34.929527	25.76037	27.520222	18.235525	20.963554	22.078428	17.950407	16.18615	16.991304	18.566616	13.501451	16.467794
YER169W	RPH1	14.886002	18.271627	16.308538	22.514868	18.754883	17.747244	12.676883	14.775142	11.959495	11.913567	13.450724	13.740568	12.338743	11.168136	13.571352	14.780249	10.935545
YER170W	ADK2	15.660094	14.874194	16.355383	31.540987	39.452862	33.734779	22.051132	23.542206	13.800407	16.346165	16.134752	11.960155	12.547963	13.218388	11.672138	8.382367	10.390547
YER171W	RAD3	16.463751	17.887642	16.904608	26.571163	26.042635	26.422379	20.412266	22.8969	13.474892	15.671082	16.807589	13.389627	13.956605	14.122037	15.06911	10.377679	12.46874
YER172C	BRR2	5.766082	6.917416	5.909608	10.417912	8.792556	10.531386	8.255502	8.333757	5.037421	5.352205	5.141183	5.047107	4.847378	4.910538	5.50257	3.90881	4.76158
YER172C-A	YER172C-A	0.58153	0.501977	0.572993	1.293156	0.65084	0.722341	0.5026	0.726666	1.176812	0.48552	0.439533	0.558581	0.505295	0.479771	0.882017	0.445787	0.33954
YER173W	RAD24	9.555758	9.389846	10.677978	14.21388	15.661829	13.781153	11.939674	13.383121	7.565506	9.339928	9.480096	9.214953	8.229912	7.343459	9.388247	6.444809	9.266137
YER174C	GRX4	45.821411	43.318005	46.684441	55.057476	78.849998	47.124866	42.221485	41.071484	36.249657	41.390728	40.687546	35.561127	31.921398	38.450333	34.50695	30.645025	32.512695
YER175C	TMT1	66.580093	84.629211	84.685097	207.838455	297.939819	144.308838	57.280678	68.90612	42.86639	54.56134	59.538765	46.29903	38.910397	43.143574	48.507721	41.614677	42.298996
YER175W-A	YER175W-A	6.352049	6.791467	6.981833	15.352446	19.505795	14.656969	11.790694	9.672293	7.522416	7.324371	7.156399	7.323676	7.923457	6.884038	6.889799	3.708933	4.612639
YER176W	ECM32	8.111299	8.945436	8.253153	18.016226	23.962746	19.945885	12.413456	11.237852	6.606814	6.659958	8.729475	6.645113	6.761684	6.867532	8.277967	5.156513	6.501416
YER177W	BMH1	756.382324	774.3573	803.359253	1316.743042	1303.437256	1249.068481	902.271851	1028.313721	691.544495	709.631104	676.643188	585.347717	556.528259	594.889404	568.710205	504.204315	529.473816
YER178W	PDA1	379.282074	415.150269	426.298645	807.22406	811.56427	798.173279	457.500458	525.876648	368.721649	341.183685	311.259491	338.068878	322.80249	346.696045	329.258972	284.269318	344.917908
YER179W	DMC1	4.313557	4.151355	4.835952	10.370314	9.544053	11.465622	4.734697	6.347311	3.445503	4.22119	3.753218	3.329255	4.250151	4.313862	5.568614	4.696281	4.486243
[truncated: 5,128 more rows]
